# Supplementary material for: GATA factor TRPS1, a new DNA repair protein, cooperates with reversible PARylation to promote chemoresistance in patients with breast cancer
Source: J Biol Chem. 2024 Sep 12;300(10):107780. doi: 10.1016/j.jbc.2024.107780 (PMC11490888; doi:10.1016/j.jbc.2024.107780)
Supplement: Dataset S1 [file mmc2.xlsx]

## Sheet: TRPS1 binding proteins (TBPs)
Protein ID	Protein names	Gene names	PepCount	UniquePepCount	CoverPercent	MW	PI
Q9UHF7	Zinc finger transcription factor Trps1 (Tricho-rhino-phalangeal syndrome type I protein) (Zinc finger protein GC79)	TRPS1	74	29	0.281	141519	7.53
P35580	Myosin-10 (Cellular myosin heavy chain, type B) (Myosin heavy chain 10) (Myosin heavy chain, non-muscle IIb) (Non-muscle myosin heavy chain B) (NMMHC-B) (Non-muscle myosin heavy chain IIb) (NMMHC II-b) (NMMHC-IIB)	MYH10	25	22	0.1387	228996	5.44
F8W6L6	Myosin-10	MYH10	25	22	0.1376	230774	5.46
P42166	Lamina-associated polypeptide 2, isoform alpha (Thymopoietin isoform alpha) (TP alpha) (Thymopoietin-related peptide isoform alpha) (TPRP isoform alpha) [Cleaved into: Thymopoietin (TP) (Splenin); Thymopentin (TP5)]	TMPO LAP2	29	18	0.3256	75491.1	7.56
F2Z2U8	Myosin-14	MYH14	16	15	0.0804	231213	5.52
G8JLL9	Myosin-14	MYH14	16	15	0.0801	232038	5.52
Q7Z406	Myosin-14 (Myosin heavy chain 14) (Myosin heavy chain, non-muscle IIc) (Non-muscle myosin heavy chain IIc) (NMHC II-C)	MYH14 KIAA2034 FP17425	16	15	0.0817	227868	5.52
B4DE59	cDNA FLJ60424, highly similar to Junction plakoglobin		14	12	0.1972	62615.3	5.09
P42167	Lamina-associated polypeptide 2, isoforms beta/gamma (Thymopoietin, isoforms beta/gamma) (TP beta/gamma) (Thymopoietin-related peptide isoforms beta/gamma) (TPRP isoforms beta/gamma) [Cleaved into: Thymopoietin (TP) (Splenin); Thymopentin (TP5)]	TMPO LAP2	17	11	0.2797	50669.6	9.39
B4DPP6	cDNA FLJ54371, highly similar to Serum albumin		30	9	0.1311	70362.2	5.78
P02533	Transferrin receptor protein 1 (TR) (TfR) (TfR1) (Trfr) (T9) (p90) (CD antigen CD71) [Cleaved into: Transferrin receptor protein 1, serum form (sTfR)]	TFRC	11	9	0.1568	51560.9	5.09
F5GWP8	Junction plakoglobin	JUP	10	9	0.1269	66349.7	5.11
P38646	Stress-70 protein, mitochondrial (75 kDa glucose-regulated protein) (GRP-75) (Heat shock 70 kDa protein 9) (Mortalin) (MOT) (Peptide-binding protein 74) (PBP74)	HSPA9 GRP75 HSPA9B mt-HSP70	9	9	0.1487	73679.6	5.87
Q8N1C8	HSPA9 protein (Fragment)	HSPA9	9	9	0.1483	73852.9	6.04
B7Z4V2	cDNA FLJ51907, highly similar to Stress-70 protein, mitochondrial		9	9	0.1519	72400.2	5.7
B7Z4T3	cDNA FLJ51903, highly similar to Stress-70 protein, mitochondrial		9	9	0.1598	69951.8	6.01
P51114	Fragile X mental retardation syndrome-related protein 1 (hFXR1p)	FXR1	10	8	0.1256	69720	5.84
B4DXZ6	Fragile X mental retardation syndrome-related protein 1 (cDNA FLJ58644, highly similar to Fragile X mental retardation syndrome-related protein 1)	FXR1	10	8	0.1283	68326.4	5.77
B1PS43	Myosin heavy chain 11 smooth muscle isoform	MYH11	9	8	0.0434	234234	5.64
P35749	Myosin-11 (Myosin heavy chain 11) (Myosin heavy chain, smooth muscle isoform) (SMMHC)	MYH11 KIAA0866	9	8	0.0446	227337	5.42
B4DZW4	cDNA FLJ57246, highly similar to Poly(A)-binding protein 1		10	7	0.1151	65625.3	9.69
E7EQV3	Polyadenylate-binding protein 1	PABPC1	10	7	0.1151	65747.4	9.65
P11940	Polyadenylate-binding protein 1 (PABP-1) (Poly(A)-binding protein 1)	PABPC1 PAB1 PABP1 PABPC2	10	7	0.1069	70670.1	9.52
B4DM78	cDNA FLJ58199, highly similar to Fragile X mental retardation syndrome-related protein 1		9	7	0.1292	63032.5	6.34
Q7Z417	Nuclear fragile X mental retardation-interacting protein 2 (82 kDa FMRP-interacting protein) (82-FIP) (Cell proliferation-inducing gene 1 protein) (FMRP-interacting protein 2)	NUFIP2 KIAA1321 PIG1	8	7	0.1295	76120.2	8.7
A1L3A7	Nuclear fragile X mental retardation protein interacting protein 2 (Nuclear fragile X mental retardation protein interacting protein 2, isoform CRA_a) (cDNA FLJ75095, highly similar to Homo sapiens 82-kD FMRP Interacting Protein (182-FIP), mRNA)	NUFIP2 hCG_29087	8	7	0.1295	76120.2	8.7
P09874	Poly [ADP-ribose] polymerase 1 (PARP-1) (EC 2.4.2.30) (ADP-ribosyltransferase diphtheria toxin-like 1) (ARTD1) (NAD(+) ADP-ribosyltransferase 1) (ADPRT 1) (Poly[ADP-ribose] synthase 1)	PARP1 ADPRT PPOL	7	7	0.075	113082	8.99
B2R5W3	cDNA, FLJ92658, highly similar to Homo sapiens poly (ADP-ribose) polymerase family, member 1 (PARP1), mRNA		7	7	0.075	113084	8.99
P11021	78 kDa glucose-regulated protein (GRP-78) (Endoplasmic reticulum lumenal Ca(2+)-binding protein grp78) (Heat shock 70 kDa protein 5) (Immunoglobulin heavy chain-binding protein) (BiP)	HSPA5 GRP78	7	7	0.1208	72332.1	5.07
Q8NC56	LEM domain-containing protein 2 (hLEM2)	LEMD2	6	6	0.1133	56974.5	9.16
Q8WWM7	Ataxin-2-like protein (Ataxin-2 domain protein) (Ataxin-2-related protein)	ATXN2L A2D A2LG A2LP A2RP	6	6	0.0502	113372	8.7
H3BUF6	Ataxin-2-like protein	ATXN2L	6	6	0.0506	112713	8.79
Q96HS1	Serine/threonine-protein phosphatase PGAM5, mitochondrial (EC 3.1.3.16) (Bcl-XL-binding protein v68) (Phosphoglycerate mutase family member 5)	PGAM5	6	6	0.1765	32004.1	8.88
B2RDN9	cDNA, FLJ96699, highly similar to Homo sapiens thyroid autoantigen 70kDa (Ku antigen) (G22P1), mRNA		6	6	0.1018	69784.1	6.27
B4DE32	cDNA FLJ53970, highly similar to ATP-dependent DNA helicase 2 subunit 1 (EC3.6.1.-)		6	6	0.1109	64239.7	9.28
B1AHC9	X-ray repair cross-complementing protein 6	XRCC6	6	6	0.1109	64282.8	9.32
Q04837	Single-stranded DNA-binding protein, mitochondrial (Mt-SSB) (MtSSB) (PWP1-interacting protein 17)	SSBP1 SSBP	7	5	0.3784	17259.5	9.59
A4D1U3	Single-stranded DNA-binding protein	SSBP1 hCG_2014251	7	5	0.3784	17259.5	9.59
Q567R6	Single-stranded DNA-binding protein	SSBP1	7	5	0.3784	17358.6	9.73
P07437	Tubulin beta chain (Tubulin beta-5 chain)	TUBB TUBB5 OK/SW-cl.56	6	5	0.1441	49670.3	4.78
B4DY90	cDNA FLJ56903, highly similar to Tubulin beta-7 chain		6	5	0.1379	52047.8	4.79
Q5JP53	Tubulin beta chain	TUBB	6	5	0.1502	47766.1	4.7
B7ZAF0	cDNA, FLJ79164, highly similar to Tubulin beta-7 chain		6	5	0.1542	46565.9	4.83
Q5SU16	Beta 5-tubulin (Beta-tubulin protein) (Tubulin, beta) (Tubulin, beta, isoform CRA_a)	TUBB OK/SW-cl.56 hCG_26016	6	5	0.1441	49670.3	4.78
P08779	Keratin, type I cytoskeletal 16 (Cytokeratin-16) (CK-16) (Keratin-16) (K16)	KRT16 KRT16A	6	5	0.0888	51267.2	4.98
Q13310	Polyadenylate-binding protein 4 (PABP-4) (Poly(A)-binding protein 4) (Activated-platelet protein 1) (APP-1) (Inducible poly(A)-binding protein) (iPABP)	PABPC4 APP1 PABP4	6	5	0.0792	70782.1	9.31
B1ANR0	Poly(A) binding protein, cytoplasmic 4 (Inducible form), isoform CRA_e (Polyadenylate-binding protein 4)	PABPC4 hCG_2031827	6	5	0.0829	67970.1	9.47
Q6IQ30	PABPC4 protein	PABPC4	6	5	0.0773	72359.8	9.38
P50402	Emerin	EMD EDMD STA	5	5	0.1929	28993.5	5.29
Q00059	Transcription factor A, mitochondrial (mtTFA) (Mitochondrial transcription factor 1) (MtTF1) (Transcription factor 6) (TCF-6) (Transcription factor 6-like 2)	TFAM TCF6 TCF6L2	5	4	0.1341	29096.3	9.74
E5KSU5	Mitochondrial transcription factor A (Transcription factor A, mitochondrial, isoform CRA_c)	TFAM hCG_40210	5	4	0.1341	29096.3	9.74
H7BYN3	Transcription factor A, mitochondrial (Fragment)	TFAM	5	4	0.1507	25566.5	9.69
E5KSX8	Mitochondrial transcription factor A		5	4	0.1341	29110.3	9.74
Q6LES8	TFAM protein (Fragment)	TFAM	5	4	0.1341	29082.3	9.74
J3QRK5	Protein UBBP4	UBBP4	5	4	0.1616	25796.4	8.75
P27694	Replication protein A 70 kDa DNA-binding subunit (RP-A p70) (Replication factor A protein 1) (RF-A protein 1) (Single-stranded DNA-binding protein) [Cleaved into: Replication protein A 70 kDa DNA-binding subunit, N-terminally processed]	RPA1 REPA1 RPA70	4	4	0.0682	68137.4	6.92
P46781	40S ribosomal protein S9	RPS9	4	4	0.1649	22591.1	10.66
A5D904	RPS9 protein (Fragment)	RPS9	4	4	0.2832	13161.3	10.45
B5MCT8	40S ribosomal protein S9 (Ribosomal protein S9, isoform CRA_c)	RPS9 hCG_2009111	4	4	0.2302	16627.5	11.06
B7Z732	cDNA FLJ61636, highly similar to 40S ribosomal protein S9		4	4	0.2038	18563.9	10.81
C9JM19	40S ribosomal protein S9 (Ribosomal protein S9, isoform CRA_e)	RPS9 hCG_2009111	4	4	0.2051	18400.4	10.34
P51116	Fragile X mental retardation syndrome-related protein 2	FXR2 FMR1L2	4	4	0.0594	74222.4	5.95
Q08211	ATP-dependent RNA helicase A (RHA) (EC 3.6.4.13) (DEAH box protein 9) (Leukophysin) (LKP) (Nuclear DNA helicase II) (NDH II)	DHX9 DDX9 LKP NDH2	4	4	0.0315	140957	6.41
Q09666	Neuroblast differentiation-associated protein AHNAK (Desmoyokin)	AHNAK PM227	4	4	0.008	629094	5.8
Q92499	ATP-dependent RNA helicase DDX1 (EC 3.6.4.13) (DEAD box protein 1) (DEAD box protein retinoblastoma) (DBP-RB)	DDX1	4	4	0.0459	82431.2	6.8
B4DPN6	cDNA FLJ51031, highly similar to ATP-dependent RNA helicase DDX1 (EC 3.6.1.-)		4	4	0.0547	69554.9	7.62
A3RJH1	ATP-dependent RNA helicase DDX1 (DEAD (Asp-Glu-Ala-Asp) box polypeptide 1, isoform CRA_d) (DEAD box polypeptide 1) (cDNA, FLJ94573, Homo sapiens DEAD (Asp-Glu-Ala-Asp) box polypeptide 1 (DDX1), mRNA)	DDX1 hCG_15914	4	4	0.0459	82431.2	6.8
E5KLB5	DNA ligase (EC 6.5.1.1)		4	4	0.0416	112906	9.17
P49916	DNA ligase 3 (EC 6.5.1.1) (DNA ligase III) (Polydeoxyribonucleotide synthase [ATP] 3)	LIG3	4	4	0.0416	112906	9.17
K7EQB6	60S ribosomal protein L27	RPL27 hCG_16959	4	4	0.227	20939.7	6.09
K7ERZ5	Histone H3.3 (Fragment)	H3F3B	4	4	0.0771	61696.4	9.33
B7Z6I3	DNA ligase (EC 6.5.1.1)		4	4	0.0569	82321.6	8.8
J3QRS3	Myosin regulatory light chain 12A (Myosin regulatory light chain MRCL3, isoform CRA_b)	MYL12A MRCL3 hCG_2045956	4	4	0.2316	20456.7	4.62
Q53HL1	Myosin regulatory light chain MRCL3 variant (Fragment)		4	4	0.2398	19792.9	4.72
O14950	Protein transport protein Sec16A (SEC16 homolog A)	SEC16A KIAA0310 SEC16 SEC16L	4	4	0.2384	19779	4.71
P19105	Myosin regulatory light chain 12A (Epididymis secretory protein Li 24) (HEL-S-24) (MLC-2B) (Myosin RLC) (Myosin regulatory light chain 2, nonsarcomeric) (Myosin regulatory light chain MRLC3)	MYL12A MLCB MRLC3 RLC	4	4	0.2398	19793.9	4.67
M0QZC5	Inactive serine/threonine-protein kinase VRK3	VRK3	4	4	0.2797	13997.3	10.32
P62280	40S ribosomal protein S11	RPS11	4	4	0.2089	18430.5	10.31
Q8IY44	CTBP2 protein	CTBP2	4	4	0.0663	56200.3	6.63
P56545	C-terminal-binding protein 2 (CtBP2)	CTBP2	4	4	0.0764	48944.3	6.47
Q5SQP8	C-terminal-binding protein 2	CTBP2	4	4	0.0663	56101.2	6.5
Q6PIK1	IGL@ protein	IGL@	5	3	0.0894	24857.3	7.59
Q71UI9	Histone H2A.V (H2A.F/Z)	H2AFV H2AV	4	3	0.375	13508.5	10.58
P0C0S5	Histone H2A.Z (H2A/z)	H2AFZ H2AZ	4	3	0.375	13552.6	10.58
C9J0D1	Histone H2A	H2AFV	4	3	0.3934	13163	9.99
Q8IWP6	Class IVb beta tubulin		4	3	0.0831	49752.4	4.82
Q8IZ29	Tubulin, beta 2C	TUBB2C	4	3	0.0831	49839.5	4.83
Q8N6N5	Tubulin, beta 2C	TUBB2C	4	3	0.0831	49807.4	4.76
B3KML9	cDNA FLJ11352 fis, clone HEMBA1000020, highly similar to Tubulin beta-2C chain		4	3	0.0932	44601.8	4.84
P68371	Tubulin beta-4B chain (Tubulin beta-2 chain) (Tubulin beta-2C chain)	TUBB4B TUBB2C	4	3	0.0831	49830.5	4.79
O94776	Heat shock 70 kDa protein 4L (Heat shock 70-related protein APG-1) (Osmotic stress protein 94)	HSPA4L APG1 OSP94	3	3	0.0449	75022.2	9.7
P04792	Non-histone chromosomal protein HMG-14 (High mobility group nucleosome-binding domain-containing protein 1)	HMGN1 HMG14	3	3	0.1707	22782.2	5.98
P06748	Nucleophosmin (NPM) (Nucleolar phosphoprotein B23) (Nucleolar protein NO38) (Numatrin)	NPM1 NPM	3	3	0.085	32574.7	4.64
A4ZU86	Truncated nucleolar phosphoprotein B23	NPM1	3	3	0.0912	29977.8	4.61
P13010	X-ray repair cross-complementing protein 5 (EC 3.6.4.-) (86 kDa subunit of Ku antigen) (ATP-dependent DNA helicase 2 subunit 2) (ATP-dependent DNA helicase II 80 kDa subunit) (CTC box-binding factor 85 kDa subunit) (CTC85) (CTCBF) (DNA repair protein XRCC5) (Ku80) (Ku86) (Lupus Ku autoantigen protein p86) (Nuclear factor IV) (Thyroid-lupus autoantigen) (TLAA) (X-ray repair complementing defective…	XRCC5	3	3	0.0464	82703.6	5.55
P16402	Histone H1.3 (Histone H1c) (Histone H1s-2)	HIST1H1D H1F3	3	3	0.1312	22349.6	11.02
P16403	Histone H1.2 (Histone H1c) (Histone H1d) (Histone H1s-1)	HIST1H1C H1F2	3	3	0.1362	21364.5	10.94
P10412	Histone H1.4 (Histone H1b) (Histone H1s-4)	HIST1H1E H1F4	3	3	0.1324	21865	11.03
A3R0T7	Liver histone H1e		3	3	0.1324	21879	11.03
A3R0T8	Histone 1, H1e (Histone H1e)	HIST1H1E hCG_1645742	3	3	0.1324	21865	11.03
Q4VB24	Histone cluster 1, H1e	HIST1H1E	3	3	0.1324	21893	11.03
B2R984	cDNA, FLJ94268, highly similar to Homo sapiens histone 1, H1e (HIST1H1E), mRNA		3	3	0.1324	21893	11.03
P16989	Y-box-binding protein 3 (Cold shock domain-containing protein A) (DNA-binding protein A) (Single-strand DNA-binding protein NF-GMB)	YBX3 CSDA DBPA	3	3	0.1371	40089.4	9.77
P20700	Lamin-B1	LMNB1 LMN2 LMNB	3	3	0.0495	66407.6	5.11
P22626	Heterogeneous nuclear ribonucleoproteins A2/B1 (hnRNP A2/B1)	HNRNPA2B1 HNRPA2B1	3	3	0.0992	37429.2	8.97
P52272	Heterogeneous nuclear ribonucleoprotein M (hnRNP M)	HNRNPM HNRPM NAGR1	3	3	0.037	77514.9	8.84
P62269	40S ribosomal protein S18 (Ke-3) (Ke3)	RPS18 D6S218E	3	3	0.1579	17718.5	10.99
E7EUY0	DNA-dependent protein kinase catalytic subunit	PRKDC	3	3	0.0085	465382	6.81
Q07955	Serine/arginine-rich splicing factor 1 (Alternative-splicing factor 1) (ASF-1) (Splicing factor, arginine/serine-rich 1) (pre-mRNA-splicing factor SF2, P33 subunit)	SRSF1 ASF SF2 SF2P33 SFRS1 OK/SW-cl.3	3	3	0.1089	27744.2	10.37
Q59FA2	Splicing factor, arginine/serine-rich 1 (Splicing factor 2, alternate splicing factor) variant (Fragment)		3	3	0.1159	25624.3	9.13
J3KTL2	Serine/arginine-rich-splicing factor 1 (Splicing factor, arginine/serine-rich 1 (Splicing factor 2, alternate splicing factor), isoform CRA_g)	SRSF1 SFRS1 hCG_1774411	3	3	0.1067	28328.8	10.09
Q13363	C-terminal-binding protein 1 (CtBP1) (EC 1.1.1.-)	CTBP1 CTBP	3	3	0.0591	47534.8	6.28
Q4KMQ8	C-terminal binding protein 1	CTBP1	3	3	0.0591	47500.8	6.28
A8K486	Peptidyl-prolyl cis-trans isomerase (EC 5.2.1.8)		3	3	0.1758	18013.2	6.43
Q71V99	Peptidyl-prolyl cis-trans isomerase (EC 5.2.1.8)		3	3	0.1768	17971.1	7.73
B2RE56	Peptidyl-prolyl cis-trans isomerase (EC 5.2.1.8)		3	3	0.1758	18008.3	7.68
P62937	Peptidyl-prolyl cis-trans isomerase A (PPIase A) (EC 5.2.1.8) (Cyclophilin A) (Cyclosporin A-binding protein) (Rotamase A) [Cleaved into: Peptidyl-prolyl cis-trans isomerase A, N-terminally processed]	PPIA CYPA	3	3	0.1758	18012.3	7.68
B2R491	Ribosomal protein S4, X-linked, isoform CRA_c (cDNA FLJ40595 fis, clone THYMU2010705, highly similar to 40S RIBOSOMAL PROTEIN S4, X ISOFORM) (cDNA, FLJ92004, Homo sapiens ribosomal protein S4, X-linked (RPS4X), mRNA)	RPS4X hCG_18634	3	3	0.0722	29597.4	10.16
Q53HV1	Ribosomal protein S4, X-linked X isoform variant (Fragment)		3	3	0.0722	29578.3	10.11
Q96IR1	RPS4X protein (Fragment)	RPS4X	3	3	0.0782	27259.5	9.95
P62701	40S ribosomal protein S4, X isoform (SCR10) (Single copy abundant mRNA protein)	RPS4X CCG2 RPS4 SCAR	3	3	0.0722	29597.4	10.16
B4DUQ1	cDNA FLJ54552, highly similar to Heterogeneous nuclear ribonucleoprotein K		3	3	0.0843	48509.9	5.69
Q6IBN1	HNRPK protein (Heterogeneous nuclear ribonucleoprotein K isoform a) (Heterogeneous nuclear ribonucleoprotein K, isoform CRA_c) (cDNA FLJ77137, highly similar to Homo sapiens heterogeneous nuclear ribonucleoprotein K (HNRPK), transcript variant 1, mRNA)	HNRPK HNRNPK hCG_1985922	3	3	0.0797	51027.7	5.19
Q5EC54	Heterogeneous nuclear ribonucleoprotein K transcript variant	HNRPK	3	3	0.0797	51057.7	5.19
P61978	Heterogeneous nuclear ribonucleoprotein K (hnRNP K) (Transformation up-regulated nuclear protein) (TUNP)	HNRNPK HNRPK	3	3	0.0799	50975.7	5.39
Q5T6W5	Heterogeneous nuclear ribonucleoprotein K	HNRNPK	3	3	0.0864	47556.8	5.46
E7EPN9	Protein PRRC2C	PRRC2C	3	3	0.0114	308773	9.11
Q9Y520	Protein PRRC2C (BAT2 domain-containing protein 1) (HBV X-transactivated gene 2 protein) (HBV XAg-transactivated protein 2) (HLA-B-associated transcript 2-like 2) (Proline-rich and coiled-coil-containing protein 2C)	PRRC2C BAT2D1 BAT2L2 KIAA1096 XTP2	3	3	0.011	316907	9.17
H0Y449	Nuclease-sensitive element-binding protein 1 (Fragment)	YBX1	3	3	0.123	41904.8	10.44
P67809	Nuclease-sensitive element-binding protein 1 (CCAAT-binding transcription factor I subunit A) (CBF-A) (DNA-binding protein B) (DBPB) (Enhancer factor I subunit A) (EFI-A) (Y-box transcription factor) (Y-box-binding protein 1) (YB-1)	YBX1 NSEP1 YB1	3	3	0.142	35923.8	9.87
Q6PKI6	YBX1 protein (Fragment)	YBX1	3	3	0.1729	29374.1	10.23
Q05D43	YBX1 protein (Fragment)	YBX1	3	3	0.1723	29504.2	10.09
Q2VIK8	RcNSEP1 (Fragment)		3	3	0.1442	35123	10.01
H0Y4R1	Inosine-5'-monophosphate dehydrogenase 2 (Fragment)	IMPDH2	3	3	0.083	50957.1	8.42
P12268	Inosine-5'-monophosphate dehydrogenase 2 (IMP dehydrogenase 2) (IMPD 2) (IMPDH 2) (EC 1.1.1.205) (IMPDH-II)	IMPDH2 IMPD2	3	3	0.0759	55804.3	6.44
J3KPS3	Fructose-bisphosphate aldolase (EC 4.1.2.13)	ALDOA hCG_1811258	3	3	0.0842	39817	8.3
P04075	Heat shock protein beta-1 (HspB1) (28 kDa heat shock protein) (Estrogen-regulated 24 kDa protein) (Heat shock 27 kDa protein) (HSP 27) (Stress-responsive protein 27) (SRP27)	HSPB1 HSP27 HSP28	3	3	0.0852	39419.6	8.3
H3BQN4	Fructose-bisphosphate aldolase (EC 4.1.2.13)	ALDOA	3	3	0.0859	39339.6	8.65
S6BGD6	IgG L chain		3	3	0.0979	24823.4	6.81
Q6IN99	IGL@ protein	IGL@	3	3	0.0979	24887.5	6.29
Q6GMX3	IGL@ protein	IGL@	3	3	0.0975	24700.2	6.41
Q567P1	IGL@ protein	IGL@	3	3	0.0979	24799.3	6.88
Q8NEJ1	Uncharacterized protein		3	3	0.0975	25023.7	7.59
O75531	Metastasis-associated protein MTA2 (Metastasis-associated 1-like 1) (MTA1-L1 protein) (p53 target protein in deacetylase complex)	MTA2 MTA1L1 PID	5	2	0.3371	10058.5	5.81
Q59GP5	Eukaryotic translation elongation factor 1 alpha 2 variant (Fragment)		3	2	0.0559	36910.7	7.8
P14625	Endoplasmin (94 kDa glucose-regulated protein) (GRP-94) (Heat shock protein 90 kDa beta member 1) (Tumor rejection antigen 1) (gp96 homolog)	HSP90B1 GRP94 TRA1	2	2	0.0324	92467.8	4.76
Q59FC6	Tumor rejection antigen (Gp96) 1 variant (Fragment)		2	2	0.0451	65952.5	5.08
Q5CAQ5	Tumor rejection antigen (Gp96) 1	TRA1	2	2	0.0324	92338.6	4.77
P16401	Histone H1.5 (Histone H1a) (Histone H1b) (Histone H1s-3)	HIST1H1B H1F5	2	2	0.0929	22579.9	10.91
P18124	60S ribosomal protein L7	RPL7	2	2	0.0847	29225.4	10.66
P18887	DNA repair protein XRCC1 (X-ray repair cross-complementing protein 1)	XRCC1	2	2	0.0269	69475.7	6.02
Q59HH7	X-ray repair cross complementing protein 1 variant (Fragment)		2	2	0.0263	71013.2	5.75
B4DEB2	cDNA FLJ56491, highly similar to DNA-repair protein XRCC1		2	2	0.0425	43220.1	9.54
P19338	Nucleolin (Protein C23)	NCL	2	2	0.0324	76613.5	4.6
B3KTP9	cDNA FLJ38578 fis, clone HCHON2007674, highly similar to NUCLEOLIN		2	2	0.0363	68441.3	4.55
B3KM80	Nucleolin, isoform CRA_c (cDNA FLJ10452 fis, clone NT2RP1000966, highly similar to NUCLEOLIN)	NCL hCG_33980	2	2	0.0429	58553.8	4.57
Q6ZS99	cDNA FLJ45706 fis, clone FEBRA2028457, highly similar to Nucleolin		2	2	0.0381	65961.3	4.45
P26599	Polypyrimidine tract-binding protein 1 (PTB) (57 kDa RNA-binding protein PPTB-1) (Heterogeneous nuclear ribonucleoprotein I) (hnRNP I)	PTBP1 PTB	2	2	0.0358	57220.6	9.22
P49792	E3 SUMO-protein ligase RanBP2 (EC 6.3.2.-) (358 kDa nucleoporin) (Nuclear pore complex protein Nup358) (Nucleoporin Nup358) (Ran-binding protein 2) (RanBP2) (p270)	RANBP2 NUP358	2	2	0.0087	358195	5.86
P62263	40S ribosomal protein S14	RPS14 PRO2640	2	2	0.1589	16272.5	10.07
P62277	40S ribosomal protein S13	RPS13	2	2	0.1126	17222.1	10.53
P62854	40S ribosomal protein S26	RPS26	2	2	0.2087	13015.3	11.01
Q75MH1	HCG1745083 (Putative uncharacterized protein RPS26) (Similar to 40S ribosomal protein S26)	RPS26 LOC285938 hCG_1745083 tcag7.125	2	2	0.2087	12985.3	10.98
P63173	60S ribosomal protein L38	RPL38	2	2	0.2429	8217.79	10.1
Q06830	Peroxiredoxin-1 (EC 1.11.1.15) (Natural killer cell-enhancing factor A) (NKEF-A) (Proliferation-associated gene protein) (PAG) (Thioredoxin peroxidase 2) (Thioredoxin-dependent peroxide reductase 2)	PRDX1 PAGA PAGB TDPX2	2	2	0.0905	22110.1	8.27
B2R4P2	cDNA, FLJ92164, highly similar to Homo sapiens peroxiredoxin 1 (PRDX1), mRNA		2	2	0.0905	22200.3	8.58
Q14694	Ubiquitin carboxyl-terminal hydrolase 10 (EC 3.4.19.12) (Deubiquitinating enzyme 10) (Ubiquitin thioesterase 10) (Ubiquitin-specific-processing protease 10)	USP10 KIAA0190	2	2	0.0376	87132.7	5.19
Q92900	Regulator of nonsense transcripts 1 (EC 3.6.4.-) (ATP-dependent helicase RENT1) (Nonsense mRNA reducing factor 1) (NORF1) (Up-frameshift suppressor 1 homolog) (hUpf1)	UPF1 KIAA0221 RENT1	2	2	0.0195	124344	6.18
Q9Y3I0	tRNA-splicing ligase RtcB homolog (EC 6.5.1.3)	RTCB C22orf28 HSPC117	2	2	0.0297	55209.7	6.77
A8MQB8	Fragile X mental retardation protein 1	FMR1	2	2	0.0275	65820.8	7.27
R9WNI0	Fragile X mental retardation 1	FMR1	2	2	0.0294	61515.3	8.07
Q06787	Fragile X mental retardation protein 1 (FMRP) (Protein FMR-1)	FMR1	2	2	0.0253	71173.6	7
G3V0J0	Fragile X mental retardation 1, isoform CRA_e (Fragile X mental retardation protein 1)	FMR1 hCG_18633	2	2	0.027	66784.7	6.61
G8JL90	Fragile X mental retardation 1 isoform B (Fragile X mental retardation protein 1)	FMR1	2	2	0.0262	68965.1	6.99
R9WQY1	Fragile X mental retardation 1	FMR1	2	2	0.0283	63980.9	8.54
Q59GC1	Fragile X mental retardation 1 variant (Fragment)		2	2	0.0304	59153.3	8.78
B1AKN7	Nuclear factor 1	NFIA	2	2	0.0494	51450.5	7.65
B1AKN5	Nuclear factor 1	NFIA	2	2	0.0472	53600.2	9.14
B1AKN8	Nuclear factor 1	NFIA	2	2	0.0432	58538.5	8.76
Q12857	Nuclear factor 1 A-type (NF1-A) (Nuclear factor 1/A) (CCAAT-box-binding transcription factor) (CTF) (Nuclear factor I/A) (NF-I/A) (NFI-A) (TGGCA-binding protein)	NFIA KIAA1439	2	2	0.0452	55943.5	8.66
B4DRN9	Nuclear factor 1		2	2	0.0452	55973.5	8.66
B4DLW8	Probable ATP-dependent RNA helicase DDX5 (cDNA FLJ59339, highly similar to Probable ATP-dependent RNA helicase DDX5 (EC 3.6.1.-))	DDX5	2	2	0.0336	60562.6	9.17
B4DN41	cDNA FLJ53366, highly similar to Probable ATP-dependent RNA helicase DDX5 (EC 3.6.1.-)		2	2	0.0299	67761.7	9.02
P17844	Probable ATP-dependent RNA helicase DDX5 (EC 3.6.4.13) (DEAD box protein 5) (RNA helicase p68)	DDX5 G17P1 HELR HLR1	2	2	0.0293	69147.3	9.06
J3KTA4	Probable ATP-dependent RNA helicase DDX5	DDX5	2	2	0.0293	69086.3	9.01
B4DMJ6	cDNA FLJ50996, highly similar to 60S ribosomal protein L4		2	2	0.0411	46011.8	11.36
P36578	60S ribosomal protein L4 (60S ribosomal protein L1)	RPL4 RPL1	2	2	0.0398	47696.8	11.07
Q59GY2	Ribosomal protein L4 variant (Fragment)		2	2	0.0385	48995.3	11.02
H3BM89	60S ribosomal protein L4 (Ribosomal protein L4, isoform CRA_a)	RPL4 hCG_2004318	2	2	0.0511	37656.6	11.03
B4DQN8	cDNA FLJ50056, highly similar to Homo sapiens BAT2 domain containing 1 (BAT2D1), mRNA (Fragment)		2	2	0.0233	100645	5.56
B4DZQ7	cDNA FLJ58652, highly similar to Probable ATP-dependent RNA helicase DDX17 (EC 3.6.1.-)		2	2	0.0548	47557	7.59
Q59F66	DEAD box polypeptide 17 isoform p82 variant (Fragment)		2	2	0.0312	81066.5	8.22
H3BLZ8	Probable ATP-dependent RNA helicase DDX17	DDX17	2	2	0.0315	80438.7	8.63
C9JMU5	Probable ATP-dependent RNA helicase DDX17	DDX17	2	2	0.0353	72574.9	8.82
Q92841	Probable ATP-dependent RNA helicase DDX17 (EC 3.6.4.13) (DEAD box protein 17) (DEAD box protein p72) (RNA-dependent helicase p72)	DDX17	2	2	0.0316	80271.5	8.53
B4E380	Histone H3		2	2	0.1239	12918.1	11.92
K7ES00	Alternative protein ADCY1	ADCY1	2	2	0.0927	16621.2	11.84
K7EMV3	Histone H3	H3F3B	2	2	0.1522	10334	11.82
Q16695	Histone H3.1t (H3/t) (H3t) (H3/g)	HIST3H3 H3FT	2	2	0.1029	15508.1	11.13
B4DEB1	Histone H3	H3F3A	2	2	0.1138	14052.4	11.34
P68431	Histone H3.1 (Histone H3/a) (Histone H3/b) (Histone H3/c) (Histone H3/d) (Histone H3/f) (Histone H3/h) (Histone H3/i) (Histone H3/j) (Histone H3/k) (Histone H3/l)	HIST1H3A H3FA; HIST1H3B H3FL; HIST1H3C H3FC; HIST1H3D H3FB; HIST1H3E H3FD; HIST1H3F H3FI; HIST1H3G H3FH; HIST1H3H H3FK; HIST1H3I H3FF; HIST1H3J H3FJ	2	2	0.1029	15403.9	11.13
Q71DI3	Histone H3.2 (Histone H3/m) (Histone H3/o)	HIST2H3A; HIST2H3C H3F2 H3FM; HIST2H3D	2	2	0.1029	15387.8	11.27
B7Z4T6	Nuclear factor 1		2	2	0.0433	55690.4	8.62
P08651	Nuclear factor 1 C-type (NF1-C) (Nuclear factor 1/C) (CCAAT-box-binding transcription factor) (CTF) (Nuclear factor I/C) (NF-I/C) (NFI-C) (TGGCA-binding protein)	NFIC NFI	2	2	0.0433	55674.3	8.62
Q6FI30	Nuclear factor 1	NFIC	2	2	0.0441	54653.1	8.52
B7Z5E7	cDNA FLJ51046, highly similar to 60 kDa heat shock protein, mitochondrial		2	2	0.0406	55083	5.45
B7Z597	cDNA FLJ54373, highly similar to 60 kDa heat shock protein, mitochondrial		2	2	0.0372	60046.8	5.59
P10809	60 kDa heat shock protein, mitochondrial (60 kDa chaperonin) (Chaperonin 60) (CPN60) (Heat shock protein 60) (HSP-60) (Hsp60) (HuCHA60) (Mitochondrial matrix protein P1) (P60 lymphocyte protein)	HSPD1 HSP60	2	2	0.0366	61053.9	5.7
B3GQS7	Mitochondrial heat shock 60kD protein 1 variant 1	HSPD1	2	2	0.0369	60679.5	5.83
B7Z4F6	cDNA FLJ54912, highly similar to 60 kDa heat shock protein, mitochondrial		2	2	0.0382	58570.2	5.82
B7ZW41	Heterogeneous nuclear ribonucleoprotein C-like	LOC440563	2	2	0.0648	32082	5.29
A8K9A4	cDNA FLJ75154, highly similar to Homo sapiens heterogeneous nuclear ribonucleoprotein C (C1/C2), mRNA		2	2	0.0621	33611.6	5
Q6PKD2	HNRPCL1 protein (Fragment)	HNRPCL1	2	2	0.0918	22651.6	9.95
G3V4W0	Heterogeneous nuclear ribonucleoproteins C1/C2 (Fragment)	HNRNPC	2	2	0.0725	28915.9	8.39
B2R5W2	cDNA, FLJ92657, highly similar to Homo sapiens heterogeneous nuclear ribonucleoprotein C (C1/C2) (HNRPC), transcript variant 2, mRNA		2	2	0.0655	31947.8	5.1
P07910	Heterogeneous nuclear ribonucleoproteins C1/C2 (hnRNP C1/C2)	HNRNPC HNRPC	2	2	0.0621	33669.6	4.95
O60812	Transcriptional adapter 3 (ADA3 homolog) (hADA3) (STAF54) (Transcriptional adapter 3-like) (ADA3-like protein)	TADA3 ADA3 TADA3L	2	2	0.0648	32142	4.93
G3V576	Heterogeneous nuclear ribonucleoproteins C1/C2	HNRNPC	2	2	0.0823	25256.3	9.83
B2RXH8	Heterogeneous nuclear ribonucleoprotein C-like (LOC440563 protein)	LOC440563	2	2	0.0648	32071.9	5.29
B7ZW38	LOC649330 protein	LOC649330	2	2	0.0648	32029.1	5.48
G3V4C1	Heterogeneous nuclear ribonucleoproteins C1/C2	HNRNPC	2	2	0.0651	32238	4.94
G3V2Q1	Heterogeneous nuclear ribonucleoproteins C1/C2	HNRNPC	2	2	0.0623	33570.5	4.95
B4DY08	Heterogeneous nuclear ribonucleoproteins C1/C2 (cDNA FLJ53542, highly similar to Heterogeneous nuclear ribonucleoproteins C)	HNRNPC	2	2	0.066	31971.3	8.8
B2R603	cDNA, FLJ92712, highly similar to Homo sapiens heterogeneous nuclear ribonucleoprotein C (C1/C2) (HNRPC), transcript variant 1, mRNA		2	2	0.0627	33280.3	5.11
D6REM6	Matrin-3	MATR3	2	2	0.0353	88357.9	5.51
Q68D11	Putative uncharacterized protein DKFZp686K23100	DKFZp686K23100	2	2	0.0331	94465	5.82
A8MXP9	Matrin-3	MATR3	2	2	0.0313	99966	5.71
P43243	Matrin-3	MATR3 KIAA0723	2	2	0.0331	94622.1	5.87
Q5ZEY3	Glyceraldehyde-3-phosphate dehydrogenase (EC 1.2.1.12) (Fragment)	GAPD	2	2	0.2558	9200.65	9.72
F8VPI7	Double-stranded RNA-binding protein Staufen homolog 2	STAU2	2	2	0.0543	52736.7	9.66
Q9NUL3	Double-stranded RNA-binding protein Staufen homolog 2	STAU2	2	2	0.0456	62639.8	9.62
E7EPX0	Double-stranded RNA-binding protein Staufen homolog 2	STAU2	2	2	0.053	53928	9.65
E7EVI1	Double-stranded RNA-binding protein Staufen homolog 2	STAU2	2	2	0.0667	43234	9.8
B7Z1P6	cDNA FLJ57953, highly similar to Double-stranded RNA-binding protein Staufen homolog 2		2	2	0.0667	43266.1	9.8
E7EVJ4	Double-stranded RNA-binding protein Staufen homolog 2	STAU2	2	2	0.0509	56374.9	9.71
A8K276	cDNA FLJ78317, highly similar to Homo sapiens staufen, RNA binding protein, homolog 2 (Drosophila) (STAU2), mRNA		2	2	0.0543	52624.6	9.73
E9PH62	Double-stranded RNA-binding protein Staufen homolog 2	STAU2	2	2	0.0483	58969.6	9.57
E5RJN7	Double-stranded RNA-binding protein Staufen homolog 2 (Fragment)	STAU2	2	2	0.0813	34861.5	9.53
Q4LE57	STAU2 variant protein (Fragment)	STAU2 variant protein	2	2	0.0531	53989.1	9.63
Q2TBD5	Staufen, RNA binding protein, homolog 2 (Drosophila) (Staufen, RNA binding protein, homolog 2 (Drosophila), isoform CRA_d) (cDNA, FLJ95458, Homo sapiens staufen, RNA binding protein, homolog 2 (Drosophila)(STAU2), mRNA)	STAU2 hCG_1810951	2	2	0.0543	52768.7	9.66
H0YH81	ATP synthase subunit beta (EC 3.6.3.14) (Fragment)	ATP5B	2	2	0.0856	38138.2	5.37
F8VPV9	ATP synthase subunit beta (EC 3.6.3.14)	ATP5B	2	2	0.0598	55307.9	5.25
Q0QEN7	ATP synthase subunit beta (EC 3.6.3.14) (Fragment)	ATP5B	2	2	0.0697	48112.6	4.95
P06576	Alpha-enolase (EC 4.2.1.11) (2-phospho-D-glycerate hydro-lyase) (C-myc promoter-binding protein) (Enolase 1) (MBP-1) (MPB-1) (Non-neural enolase) (NNE) (Phosphopyruvate hydratase) (Plasminogen-binding protein)	ENO1 ENO1L1 MBPB1 MPB1	2	2	0.0586	56559.2	5.26
H0YHA7	60S ribosomal protein L18 (Fragment)	RPL18	2	2	0.1437	18863	11.77
Q0QEW2	60S ribosomal protein L18 (Fragment)	RPL18	2	2	0.1463	18731.9	11.82
G3V203	60S ribosomal protein L18	RPL18 hCG_2000370	2	2	0.1463	18756	11.59
J3QQ67	60S ribosomal protein L18 (Fragment)	RPL18	2	2	0.1263	21728.3	11.73
Q07020	60S ribosomal protein L18	RPL18	2	2	0.1277	21634.2	11.73
H7C4S4	Fragile X mental retardation syndrome-related protein 1 (Fragment)	FXR1	2	2	0.0769	27486.2	7.14
Q5RLJ0	CLE		2	2	0.0779	27968.6	6
Q549M8	CLE7 (Chromosome 14 open reading frame 166, isoform CRA_a) (Lcrp369) (cDNA, FLJ92278)	C14orf166 hCG_22667	2	2	0.0779	28067.7	6.19
Q9Y224	UPF0568 protein C14orf166 (CLE7 homolog) (CLE)	C14orf166 CGI-99	2	2	0.0779	28067.7	6.19
Q5U0P9	Purine-rich element binding protein A		2	2	0.0435	34910.4	6.28
Q00577	Transcriptional activator protein Pur-alpha (Purine-rich single-stranded DNA-binding protein alpha)	PURA PUR1	2	2	0.0435	34910.3	6.07
Q2NLD4	PURA protein (Fragment)	PURA	2	2	0.0491	32014.5	6.63
Q56A79	Purine-rich element binding protein A	PURA	2	2	0.0435	34938.4	6.29
Q2NLC9	PURA protein (Fragment)	PURA	2	2	0.0467	34166	9.3
Q5VVC8	60S ribosomal protein L11 (Fragment)	RPL11	2	2	0.1092	19950.9	9.77
Q5VVD0	Ribosomal protein L11, isoform CRA_b (cDNA, FLJ92077, Homo sapiens ribosomal protein L11 (RPL11), mRNA)	RPL11 hCG_1739238	2	2	0.1067	20252.2	9.64
P62913	60S ribosomal protein L11 (CLL-associated antigen KW-12)	RPL11	2	2	0.1067	20252.2	9.64
Q08ES8	Cell growth-inhibiting protein 34		2	2	0.1073	20094	9.64
Q5VVC9	60S ribosomal protein L11 (Fragment)	RPL11	2	2	0.145	14922.9	9.03
Q6FI03	G3BP protein	G3BP	2	2	0.0622	52163.7	5.42
F5H4D6	Ras GTPase-activating protein-binding protein 1	G3BP1	2	2	0.1021	31450.8	5.73
Q32P45	GTPase activating protein (SH3 domain) binding protein 1	G3BP1	2	2	0.0622	52129.6	5.36
Q13283	Ras GTPase-activating protein-binding protein 1 (G3BP-1) (EC 3.6.4.12) (EC 3.6.4.13) (ATP-dependent DNA helicase VIII) (hDH VIII) (GAP SH3 domain-binding protein 1)	G3BP1 G3BP	2	2	0.0622	52163.6	5.36
B7Z8K4	cDNA FLJ51772, highly similar to Ras-GTPase-activating protein-binding protein 1 (EC 3.6.1.-)		2	2	0.1021	31510.9	5.73
Q5U0Q1	Putative uncharacterized protein DKFZp686L1159 (Ras-GTPase-activating protein SH3-domain-binding protein) (Ras-GTPase-activating protein SH3-domain-binding protein, isoform CRA_a) (cDNA, FLJ92947, Homo sapiens Ras-GTPase-activating protein SH3-domain-bindingprotein (G3BP), mRNA)	DKFZp686L1159 G3BP hCG_39146	2	2	0.0622	52163.6	5.36
Q6N092	Putative uncharacterized protein DKFZp686K18196 (Fragment)	DKFZp686K18196	2	2	0.027	56423.2	6.52
Q6PJX3	STAU1 protein (Fragment)	STAU1	2	2	0.1071	22192.6	9.97
O95793	Ig kappa chain V-III region NG9 (Fragment)		2	2	0.0364	63181.6	9.46
Q5JW28	Double-stranded RNA-binding protein Staufen homolog 1 (Fragment)	STAU1	2	2	0.1055	22474.9	9.94
Q59F99	Staufen isoform b variant (Fragment)		2	2	0.0355	64745.6	9.47
Q5JW30	Double-stranded RNA-binding protein Staufen homolog 1	STAU1	2	2	0.0425	54708.1	9.53
A8K622	cDNA FLJ75871, highly similar to Homo sapiens staufen, RNA binding protein (STAU), transcript variant T3, mRNA		2	2	0.0364	63191.6	9.46
Q8NF17	FLJ00385 protein (Fragment)	FLJ00385	2	2	0.0334	56110.3	7.8
Q8WUW7	Pyruvate kinase (EC 2.7.1.40) (Fragment)	PKM2	2	2	0.0583	37275.7	8.47
P14618	Pyruvate kinase PKM (EC 2.7.1.40) (Cytosolic thyroid hormone-binding protein) (CTHBP) (Opa-interacting protein 3) (OIP-3) (Pyruvate kinase 2/3) (Pyruvate kinase muscle isozyme) (Thyroid hormone-binding protein 1) (THBP1) (Tumor M2-PK) (p58)	PKM OIP3 PK2 PK3 PKM2	2	2	0.0377	57936.2	7.96
B4DRT3	Pyruvate kinase (EC 2.7.1.40)		2	2	0.0391	55925.9	7.2
B4DNK4	Pyruvate kinase (EC 2.7.1.40)		2	2	0.0438	49897.2	7.96
Q504U3	Pyruvate kinase (EC 2.7.1.40)	PKM2 PKM	2	2	0.0546	40163.1	8.16
H3BTN5	Pyruvate kinase (EC 2.7.1.40) (Fragment)	PKM	2	2	0.0412	53044.6	6.39
P05976	Ig kappa chain V-IV region (Fragment)	IGKV4-1	2	1	0.0619	21144.9	4.97
P08590	Myosin light chain 3 (Cardiac myosin light chain 1) (CMLC1) (Myosin light chain 1, slow-twitch muscle B/ventricular isoform) (MLC1SB) (Ventricular/slow twitch myosin alkali light chain)	MYL3	2	1	0.0615	21931.8	5.03
Q53R15	Putative uncharacterized protein MYL1 (Fragment)	MYL1	2	1	0.0857	15603.5	4.73
B5BU24	14-3-3 protein beta/alpha	YWHAB	2	1	0.0447	28112.2	4.76
P31946	14-3-3 protein beta/alpha (Protein 1054) (Protein kinase C inhibitor protein 1) (KCIP-1) [Cleaved into: 14-3-3 protein beta/alpha, N-terminally processed]	YWHAB	2	1	0.0447	28082.1	4.76
E5RI35	Acyl-protein thioesterase 1 (Fragment)	LYPLA1	2	1	0.1	10584.1	5.65
C9J069	Uncharacterized protein C9orf172	C9orf172	1	1	0.0092	106649	9.26
O75528	Barrier-to-autointegration factor (Breakpoint cluster region protein 1) [Cleaved into: Barrier-to-autointegration factor, N-terminally processed]	BANF1 BAF BCRG1	1	1	0.0162	48901.8	5.9
A8K899	cDNA FLJ77724, highly similar to Homo sapiens transcriptional adaptor 3 (NGG1 homolog, yeast)-like (TADA3L), transcript variant 1, mRNA		1	1	0.0162	48882.7	5.87
P01621	Ig kappa chain V-IV region Len		1	1	0.09	10728.8	6.3
P02786	Fructose-bisphosphate aldolase A (EC 4.1.2.13) (Lung cancer antigen NY-LU-1) (Muscle-type aldolase)	ALDOA ALDA	1	1	0.0132	84870.3	6.18
G3V0E5	Transferrin receptor (P90, CD71), isoform CRA_c (Transferrin receptor protein 1, serum form)	TFRC hCG_22086	1	1	0.0147	75963.4	6.36
A8K6Q8	cDNA FLJ75881, highly similar to Homo sapiens transferrin receptor (p90, CD71) (TFRC), mRNA		1	1	0.0132	84872.3	6.18
P07237	Protein disulfide-isomerase (PDI) (EC 5.3.4.1) (Cellular thyroid hormone-binding protein) (Prolyl 4-hydroxylase subunit beta) (p55)	P4HB ERBA2L PDI PDIA1 PO4DB	1	1	0.0197	57115.7	4.76
B4DLN6	cDNA FLJ59033, highly similar to Protein disulfide-isomerase (EC 5.3.4.1)		1	1	0.0222	51187.1	4.82
B4DNL5	Protein disulfide-isomerase (EC 5.3.4.1)		1	1	0.0203	55380.6	4.68
B3KTQ9	Procollagen-proline, 2-oxoglutarate 4-dioxygenase (Proline 4-hydroxylase), beta polypeptide, isoform CRA_b (cDNA FLJ38619 fis, clone HEART2007696, highly similar to Protein disulfide-isomerase (EC 5.3.4.1)) (cDNA FLJ45462 fis, clone BRSTN2011961, highly similar to Protein disulfide-isomerase (EC 5.3.4.1))	P4HB hCG_95895	1	1	0.0541	21252.4	4.47
B4DUA5	cDNA FLJ59430, highly similar to Protein disulfide-isomerase (EC 5.3.4.1)		1	1	0.0221	51252.3	4.77
H7BZ94	Protein disulfide-isomerase	P4HB	1	1	0.0216	52501.5	4.76
F5H8J2	Uncharacterized protein	P4HB	1	1	0.0222	51125.1	4.82
H0Y3Z3	Protein disulfide-isomerase (Fragment)	P4HB	1	1	0.0365	31432.8	4.51
Q96C96	P4HB protein (Fragment)	P4HB	1	1	0.0366	31462.8	4.48
P07339	Cathepsin D (EC 3.4.23.5) [Cleaved into: Cathepsin D light chain; Cathepsin D heavy chain]	CTSD CPSD	1	1	0.0194	44551.7	6.1
H7C1V0	Cathepsin D light chain (Fragment)	CTSD	1	1	0.0423	20371.2	8.7
P09488	Glutathione S-transferase Mu 1 (EC 2.5.1.18) (GST HB subunit 4) (GST class-mu 1) (GSTM1-1) (GSTM1a-1a) (GSTM1b-1b) (GTH4)	GSTM1 GST1	1	1	0.0275	25711.5	6.24
P28161	Glutathione S-transferase Mu 2 (EC 2.5.1.18) (GST class-mu 2) (GSTM2-2)	GSTM2 GST4	1	1	0.0275	25744.4	5.99
Q5T8R2	Glutathione S-transferase M5, isoform CRA_b (cDNA, FLJ96269, Homo sapiens glutathione S-transferase M5 (GSTM5), mRNA)	GSTM5 hCG_40245	1	1	0.0275	25674.4	6.91
Q0D2I8	Glutathione S-transferase mu 2 (Muscle)	GSTM2	1	1	0.0275	25684.3	5.99
Q03013	Glutathione S-transferase Mu 4 (EC 2.5.1.18) (GST class-mu 4) (GST-Mu2) (GSTM4-4)	GSTM4	1	1	0.0275	25561.1	5.6
P46439	Glutathione S-transferase Mu 5 (EC 2.5.1.18) (GST class-mu 5) (GSTM5-5)	GSTM5	1	1	0.0275	25674.4	6.91
B9ZVX7	Glutathione S-transferase Mu 1	GSTM1	1	1	0.0403	17389.9	6.08
E7EWW9	Glutathione S-transferase Mu 1	GSTM1	1	1	0.0253	27616.7	6.24
E9PHN7	Glutathione S-transferase Mu 2	GSTM2	1	1	0.0335	21134.1	8.38
Q5T8R1	Glutathione S-transferase Mu 5	GSTM5	1	1	0.0253	27605.7	6.91
P11388	DNA topoisomerase 2-alpha (EC 5.99.1.3) (DNA topoisomerase II, alpha isozyme)	TOP2A TOP2	1	1	0.0052	174383	8.82
P12235	ADP/ATP translocase 1 (ADP,ATP carrier protein 1) (ADP,ATP carrier protein, heart/skeletal muscle isoform T1) (Adenine nucleotide translocator 1) (ANT 1) (Solute carrier family 25 member 4)	SLC25A4 ANT1	1	1	0.0268	33064.1	9.78
P05141	60S acidic ribosomal protein P0 (60S ribosomal protein L10E)	RPLP0	1	1	0.0268	32851.8	9.71
P12236	ADP/ATP translocase 3 (ADP,ATP carrier protein 3) (ADP,ATP carrier protein, isoform T2) (ANT 2) (Adenine nucleotide translocator 3) (ANT 3) (Solute carrier family 25 member 6) [Cleaved into: ADP/ATP translocase 3, N-terminally processed]	SLC25A6 ANT3 CDABP0051	1	1	0.0268	32865.9	9.76
Q6NVC0	SLC25A5 protein (Fragment)	SLC25A5	1	1	0.0248	35293.5	9.83
I7HJJ0	ADP/ATP translocase 3 (Fragment)	SLC25A6	1	1	0.0506	17307.8	9.76
Q9H0C2	ADP/ATP translocase 4 (ADP,ATP carrier protein 4) (Adenine nucleotide translocator 4) (ANT 4) (Solute carrier family 25 member 31) (Sperm flagellar energy carrier protein)	SLC25A31 AAC4 ANT4 SFEC	1	1	0.0254	35021.5	9.91
Q6I9V5	SLC25A6 protein (Solute carrier family 25 (Mitochondrial carrier adenine nucleotide translocator), member 6) (cDNA, FLJ92654, highly similar to Homo sapiens solute carrier family 25 (mitochondrial carrier; adenine nucleotide translocator), member 6 (SLC25A6), mRNA)	SLC25A6 hCG_1746794	1	1	0.0268	32865.9	9.76
A8K787	cDNA FLJ75273, highly similar to Homo sapiens solute carrier family 25 (mitochondrial carrier; adenine nucleotide translocator), member 4, mRNA		1	1	0.0268	33080.1	9.78
Q59EI9	ADP,ATP carrier protein, liver isoform T2 variant (Fragment)		1	1	0.0248	35382.7	9.86
P18077	60S ribosomal protein L35a (Cell growth-inhibiting gene 33 protein)	RPL35A GIG33	1	1	0.0636	12537.5	11.07
F8WB72	60S ribosomal protein L35a	RPL35A	1	1	0.1228	6759.69	9.78
F8WBS5	60S ribosomal protein L35a	RPL35A	1	1	0.1273	6472.46	10
C9K025	60S ribosomal protein L35a (Fragment)	RPL35A	1	1	0.0745	10645.2	10.71
P18621	60S ribosomal protein L17 (60S ribosomal protein L23) (PD-1)	RPL17	1	1	0.038	21396.8	10.18
J3QQT2	60S ribosomal protein L17 (Fragment)	RPL17	1	1	0.0409	19785.8	10.05
J3QS96	60S ribosomal protein L17 (Fragment)	RPL17	1	1	0.0507	15959.3	10.53
J3QLC8	60S ribosomal protein L17	RPL17	1	1	0.0402	20246.5	10.21
J3KSJ0	60S ribosomal protein L17 (Fragment)	RPL17	1	1	0.125	6504.49	10.35
J3KRB3	60S ribosomal protein L17 (Fragment)	RPL17	1	1	0.066	12193	10.34
H0YMT1	Talin-2 (Fragment)	TLN2	1	1	0.0048	154726	5.14
G1UI21	Talin-2	TLN2	1	1	0.0044	166576	5.18
J3KRX5	60S ribosomal protein L17 (Fragment)	RPL17	1	1	0.0402	20170.3	10.1
Q9Y4G6	Talin-2	TLN2 KIAA0320	1	1	0.0028	271610	5.4
P22061	Protein-L-isoaspartate(D-aspartate) O-methyltransferase (PIMT) (EC 2.1.1.77) (L-isoaspartyl protein carboxyl methyltransferase) (Protein L-isoaspartyl/D-aspartyl methyltransferase) (Protein-beta-aspartate methyltransferase)	PCMT1	1	1	0.0396	24636.1	6.7
B7Z972	Protein-L-isoaspartate(D-aspartate) O-methyltransferase (cDNA FLJ57779, highly similar to Protein-L-isoaspartate(D-aspartate)O-methyltransferase (EC 2.1.1.77))	PCMT1	1	1	0.0469	20682.6	6.37
H7BY58	Protein-L-isoaspartate(D-aspartate) O-methyltransferase	PCMT1	1	1	0.0315	30357.6	6.24
P25705	ATP synthase subunit alpha, mitochondrial	ATP5A1 ATP5A ATP5AL2 ATPM	1	1	0.0145	59749.9	9.16
K7ENP3	60S ribosomal protein L22 (Fragment)	RPL22	1	1	0.0151	57546.4	9.31
P28070	Proteasome subunit beta type-4 (EC 3.4.25.1) (26 kDa prosomal protein) (HsBPROS26) (PROS-26) (Macropain beta chain) (Multicatalytic endopeptidase complex beta chain) (Proteasome beta chain) (Proteasome chain 3) (HsN3)	PSMB4 PROS26	1	1	0.0303	29203.9	5.72
P30050	60S ribosomal protein L12	RPL12	1	1	0.0424	17818.4	9.48
Q59FI9	Ribosomal protein L12 variant (Fragment)		1	1	0.0355	21482.6	10.12
P35251	Replication factor C subunit 1 (Activator 1 140 kDa subunit) (A1 140 kDa subunit) (Activator 1 large subunit) (Activator 1 subunit 1) (DNA-binding protein PO-GA) (Replication factor C 140 kDa subunit) (RF-C 140 kDa subunit) (RFC140) (Replication factor C large subunit)	RFC1 RFC140	1	1	0.0078	128253	9.38
P37108	Signal recognition particle 14 kDa protein (SRP14) (18 kDa Alu RNA-binding protein)	SRP14	1	1	0.1029	14569.8	10.05
H0YLA2	Signal recognition particle 14 kDa protein	SRP14	1	1	0.1217	13058.1	9.62
P39023	60S ribosomal protein L3 (HIV-1 TAR RNA-binding protein B) (TARBP-B)	RPL3 OK/SW-cl.32	1	1	0.0298	46108.3	10.19
B3KS36	cDNA FLJ35376 fis, clone SKMUS2004044, highly similar to Homo sapiens ribosomal protein L3 (RPL3), transcript variant 2, mRNA		1	1	0.0339	40144.3	10.3
B5MCW2	60S ribosomal protein L3 (Fragment)	RPL3	1	1	0.0441	31243	9.97
Q49AJ9	RPL3 protein (Ribosomal protein L3, isoform CRA_b)	RPL3 hCG_2015191	1	1	0.0478	28581.2	10.17
G5E9G0	60S ribosomal protein L3 (Ribosomal protein L3, isoform CRA_e) (Uncharacterized protein)	RPL3 ASC-1 hCG_2015191	1	1	0.0342	40266.6	10.02
Q8TBW1	Putative uncharacterized protein (Fragment)		1	1	0.0321	42752.5	10.01
Q9NY85	Ribosomal protein L3 (Fragment)	rpl3	1	1	0.035	39382.7	10.06
Q9BT63	RPL3 protein (Fragment)	RPL3	1	1	0.0411	33737	10.07
P41182	B-cell lymphoma 6 protein (BCL-6) (B-cell lymphoma 5 protein) (BCL-5) (Protein LAZ-3) (Zinc finger and BTB domain-containing protein 27) (Zinc finger protein 51)	BCL6 BCL5 LAZ3 ZBTB27 ZNF51	1	1	0.0113	78845.7	8.28
A5PL18	B-cell CLL/lymphoma 6	BCL6	1	1	0.0113	78792.7	8.18
B4E2L2	cDNA FLJ60220, highly similar to B-cell lymphoma 6 protein		1	1	0.0118	75725.1	8.12
P47914	60S ribosomal protein L29 (Cell surface heparin-binding protein HIP)	RPL29	1	1	0.0943	17751.9	11.66
Q6IPI1	Ribosomal protein L29	RPL29	1	1	0.0932	17951.1	11.67
Q5T1D1	Deleted.		1	1	0.0955	17367.4	11.24
P49207	60S ribosomal protein L34	RPL34	1	1	0.0769	13292.8	11.48
P55735	Protein SEC13 homolog (SEC13-like protein 1) (SEC13-related protein)	SEC13 D3S1231E SEC13L1 SEC13R	1	1	0.0342	35540.1	5.22
Q53GB2	SEC13-like 1 isoform b variant (Fragment)		1	1	0.0342	35510.1	5.22
E7ERC8	Protein SEC13 homolog (Fragment)	SEC13	1	1	0.1279	9630.83	6
Q59FA6	SEC13-like 1 isoform b variant (Fragment)		1	1	0.0363	33552.9	5.73
A8MWR8	cDNA FLJ59881, highly similar to SEC13-related protein		1	1	0.0567	21415.7	6.03
A4UCS7	SEC13-like 1 isoform (Fragment)		1	1	0.0621	19401.4	5.58
A8MXL6	Protein SEC13 homolog	SEC13	1	1	0.0387	31595	5.47
P60174	Triosephosphate isomerase (TIM) (EC 5.3.1.1) (Triose-phosphate isomerase)	TPI1 TPI	1	1	0.042	30790.6	5.65
Q53HE2	Triosephosphate isomerase (EC 5.3.1.1) (Fragment)		1	1	0.0482	26712.2	6.9
B4DUI5	Triosephosphate isomerase (EC 5.3.1.1)		1	1	0.0563	22870.8	6.44
Q2QD09	Triosephosphate isomerase (EC 5.3.1.1) (Fragment)		1	1	0.0482	26942.5	8.21
P61247	40S ribosomal protein S3a (v-fos transformation effector protein) (Fte-1)	RPS3A FTE1 MFTL	1	1	0.0341	29944.6	9.75
A8K4W0	40S ribosomal protein S3a	RPS3A	1	1	0.0341	29954.6	9.75
D6RED7	40S ribosomal protein S3a (Fragment)	RPS3A	1	1	0.0891	11572.4	9.26
D6RAT0	40S ribosomal protein S3a	RPS3A	1	1	0.0396	25886.8	9.46
Q6NXR8	40S ribosomal protein S3a	RPS3A	1	1	0.0341	29974.6	9.75
D6RG13	40S ribosomal protein S3a (Fragment)	RPS3A	1	1	0.0404	25607.7	9.68
H0Y8L7	40S ribosomal protein S3a (Fragment)	RPS3A	1	1	0.0474	22136.7	10.25
D6RGE0	40S ribosomal protein S3a (Fragment)	RPS3A	1	1	0.1385	7285.28	9.43
F5H4F9	40S ribosomal protein S3a	RPS3A	1	1	0.0514	20307.6	9.88
D6RAS7	40S ribosomal protein S3a (Fragment)	RPS3A	1	1	0.072	14445.6	9.86
E9PFI5	40S ribosomal protein S3a	RPS3A	1	1	0.0439	23746.6	10.21
D6RB09	40S ribosomal protein S3a (Fragment)	RPS3A	1	1	0.0464	22572.4	9.78
B7Z3M5	40S ribosomal protein S3a	RPS3A	1	1	0.0514	20293.6	9.88
P62081	40S ribosomal protein S7	RPS7	1	1	0.0464	22126.6	10.09
P62424	60S ribosomal protein L7a (PLA-X polypeptide) (Surfeit locus protein 3)	RPL7A SURF-3 SURF3	1	1	0.0489	29995.2	10.61
Q9BY74	Ribosomal protein L7a (Fragment)	RP-L7a	1	1	0.0915	15636.3	10.06
Q5T8U2	60S ribosomal protein L7a (Ribosomal protein L7a)	RPL7A RP11-244N20.10-005	1	1	0.0861	16539.3	10.01
Q5T8U3	60S ribosomal protein L7a (Ribosomal protein L7a) (Fragment)	RPL7A RP11-244N20.10-004	1	1	0.0681	21544.5	11.02
P62750	60S ribosomal protein L23a	RPL23A	1	1	0.0833	17694.8	10.44
B9EJE3	60S ribosomal protein L23A like (Uncharacterized protein)	RPL23AL	1	1	0.0833	17507.3	10.21
H7BY10	60S ribosomal protein L23a (Fragment)	RPL23A	1	1	0.0823	17691.8	10.46
K7ERT8	DNA ligase 3 (Fragment)	LIG3	1	1	0.0743	19639.9	10.54
A8MUS3	60S ribosomal protein L23a (Ribosomal protein L23a, isoform CRA_a)	RPL23A hCG_1988529	1	1	0.067	21915.9	10.49
K7EMA7	60S ribosomal protein L23a	RPL23A	1	1	0.1857	7923.19	9.22
K7EJV9	60S ribosomal protein L23a (Fragment)	RPL23A	1	1	0.0765	19254.7	10.47
P62826	GTP-binding nuclear protein Ran (Androgen receptor-associated protein 24) (GTPase Ran) (Ras-like protein TC4) (Ras-related nuclear protein)	RAN ARA24 OK/SW-cl.81	1	1	0.0463	24422.8	7.01
B5MDF5	GTP-binding nuclear protein Ran (RAN, member RAS oncogene family, isoform CRA_c)	RAN hCG_1744585	1	1	0.0429	26223.9	6.5
J3KQE5	GTP-binding nuclear protein Ran (Fragment)	RAN	1	1	0.0427	26815.7	9.62
B4DV51	GTP-binding nuclear protein Ran (cDNA FLJ52168, highly similar to GTP-binding nuclear protein Ran) (cDNA, FLJ79092, highly similar to GTP-binding nuclear protein Ran)	RAN	1	1	0.0781	14730.8	5.89
F5H018	GTP-binding nuclear protein Ran (Fragment)	RAN	1	1	0.0503	22534.8	8.87
P62906	60S ribosomal protein L10a (CSA-19) (Neural precursor cell expressed developmentally down-regulated protein 6) (NEDD-6)	RPL10A NEDD6	1	1	0.0369	24831	9.94
Q1JQ76	Ribosomal protein (Fragment)	RPL10A	1	1	0.0388	23535.6	10.08
Q00610	Clathrin heavy chain 1 (Clathrin heavy chain on chromosome 17) (CLH-17)	CLTC CLH17 CLTCL2 KIAA0034	1	1	0.0066	191612	5.48
Q01844	RNA-binding protein EWS (EWS oncogene) (Ewing sarcoma breakpoint region 1 protein)	EWSR1 EWS	1	1	0.0137	68477.5	9.37
C9JGE3	Ewing sarcoma breakpoint region 1, isoform CRA_e (RNA-binding protein EWS)	EWSR1 hCG_2010995	1	1	0.0154	61285.9	9.2
B0QYK0	RNA-binding protein EWS	EWSR1	1	1	0.0146	64928.7	9.42
H7BY36	RNA-binding protein EWS (Fragment)	EWSR1	1	1	0.0292	32070.6	9.87
Q07065	Cytoskeleton-associated protein 4 (63-kDa cytoskeleton-linking membrane protein) (Climp-63) (p63)	CKAP4	1	1	0.0183	66021.7	5.63
Q6NWZ1	CKAP4 protein (Fragment)	CKAP4	1	1	0.0183	67817.4	9.34
Q8TB01	Similar to cytoskeleton-associated protein 4 (Fragment)		1	1	0.0196	62059.7	5.51
B3KVX6	cDNA FLJ41699 fis, clone HCHON2004776, highly similar to Homo sapiens cytoskeleton-associated protein 4 (CKAP4), mRNA		1	1	0.0211	58150.1	5.15
Q07283	Trichohyalin	TCHH THH THL TRHY	1	1	0.0067	253922	5.73
A2RRS3	TCHH protein	TCHH	1	1	0.0376	44893.4	5.75
Q13243	Serine/arginine-rich splicing factor 5 (Delayed-early protein HRS) (Pre-mRNA-splicing factor SRP40) (Splicing factor, arginine/serine-rich 5)	SRSF5 HRS SFRS5 SRP40	1	1	0.0331	31263.5	11.59
B4DJK0	Serine/arginine-rich-splicing factor 5 (cDNA FLJ57379, highly similar to Splicing factor, arginine/serine-rich 5)	SRSF5	1	1	0.0726	14437	10.1
F6T1J1	Serine/arginine-rich-splicing factor 4	SRSF4	1	1	0.057	18269	5.15
A8K588	cDNA FLJ76823, highly similar to Homo sapiens splicing factor, arginine/serine-rich 6 (SFRS6), mRNA		1	1	0.0262	39487.2	11.4
B4DUA4	Serine/arginine-rich-splicing factor 5 (cDNA FLJ57437, highly similar to Splicing factor, arginine/serine-rich 5)	SRSF5	1	1	0.0652	15809.7	10.12
Q59EK7	CS0DF038YO05 variant (Fragment)		1	1	0.0276	37253.7	10.96
Q59GY3	Arginine/serine-rich splicing factor 6 variant (Fragment)		1	1	0.0323	31864.9	10.95
Q53F45	Splicing factor, arginine/serine-rich 4 variant (Fragment)		1	1	0.0236	44200.4	11.39
Q59EF5	Splicing factor, arginine/serine-rich 4 variant (Fragment)		1	1	0.0215	48084.2	11.79
B4DEM8	cDNA FLJ50118, highly similar to Splicing factor, arginine/serine-rich 4		1	1	0.057	18285	5.04
A8K644	Splicing factor, arginine/serine-rich 4, isoform CRA_b (cDNA FLJ76859, highly similar to Homo sapiens splicing factor, arginine/serine-rich 4 (SFRS4), mRNA)	SFRS4 hCG_23483	1	1	0.0182	56707.7	11.52
Q08170	Serine/arginine-rich splicing factor 4 (Pre-mRNA-splicing factor SRP75) (SRP001LB) (Splicing factor, arginine/serine-rich 4)	SRSF4 SFRS4 SRP75	1	1	0.0182	56677.7	11.52
Q13247	Serine/arginine-rich splicing factor 6 (Pre-mRNA-splicing factor SRP55) (Splicing factor, arginine/serine-rich 6)	SRSF6 SFRS6 SRP55	1	1	0.0262	39586.3	11.42
Q13547	Histone deacetylase 1 (HD1) (EC 3.5.1.98)	HDAC1 RPD3L1	1	1	0.0249	55102.4	5.31
Q6IT96	Histone deacetylase (EC 3.5.1.98)	HDAC1 hCG_41610	1	1	0.0249	55102.4	5.31
B3KUJ5	Histone deacetylase (EC 3.5.1.98)		1	1	0.0262	51971.9	5.53
Q92769	Histone deacetylase 2 (HD2) (EC 3.5.1.98)	HDAC2	1	1	0.0246	55363.6	5.59
B3KRS5	Histone deacetylase (EC 3.5.1.98)	HDAC2 hCG_21384	1	1	0.0262	51997.9	5.48
F5GXM1	Histone deacetylase 1	HDAC1	1	1	0.0415	32728.3	4.78
Q5TEE2	Histone deacetylase 1 (Fragment)	HDAC1	1	1	0.0569	24544.4	8.33
J3KPW7	Histone deacetylase 2	HDAC2	1	1	0.0206	65537.2	6.54
B5BU61	Histone deacetylase (EC 3.5.1.98)	HDAC1	1	1	0.0249	55075.3	5.31
B4DRG0	cDNA FLJ51764, highly similar to Histone deacetylase 1		1	1	0.0415	32704.3	4.75
B4DSK9	cDNA FLJ60860, highly similar to Histone deacetylase 1		1	1	0.0506	27327.8	8.18
B7Z3S4	cDNA FLJ51981, highly similar to Histone deacetylase 1		1	1	0.069	19747.2	6.22
Q14103	Heterogeneous nuclear ribonucleoprotein D0 (hnRNP D0) (AU-rich element RNA-binding protein 1)	HNRNPD AUF1 HNRPD	1	1	0.0394	38433.7	7.61
B4DTC3	Heterogeneous nuclear ribonucleoprotein D0 (cDNA FLJ54150, highly similar to Heterogeneous nuclear ribonucleoprotein D0)	HNRNPD	1	1	0.0462	33611.8	8.62
Q12771	P37 AUF1		1	1	0.049	31481.1	6.93
D6RAF8	Heterogeneous nuclear ribonucleoprotein D0 (Fragment)	HNRNPD	1	1	0.0633	23076.2	5.03
B4E0W4	cDNA FLJ61020, highly similar to Heterogeneous nuclear ribonucleoprotein D0		1	1	0.0697	22962.2	9.41
D6RF44	Heterogeneous nuclear ribonucleoprotein D0 (Fragment)	HNRNPD	1	1	0.125	12640.4	8.61
H0Y8G5	Heterogeneous nuclear ribonucleoprotein D0 (Fragment)	HNRNPD	1	1	0.0536	29723.9	9.21
F5H6R6	Heterogeneous nuclear ribonucleoprotein D0	HNRNPD	1	1	0.0697	22961.2	9.47
H0YA96	Heterogeneous nuclear ribonucleoprotein D0 (Fragment)	HNRNPD	1	1	0.0667	23811	9.6
Q14166	Tubulin--tyrosine ligase-like protein 12	TTLL12 KIAA0153	1	1	0.0109	74402.8	5.33
Q9BR23	Putative uncharacterized protein (Fragment)		1	1	0.0333	23631.3	5.4
Q14839	Chromodomain-helicase-DNA-binding protein 4 (CHD-4) (EC 3.6.4.12) (ATP-dependent helicase CHD4) (Mi-2 autoantigen 218 kDa protein) (Mi2-beta)	CHD4	1	1	0.0042	218002	5.62
Q12873	Chromodomain-helicase-DNA-binding protein 3 (CHD-3) (EC 3.6.4.12) (ATP-dependent helicase CHD3) (Mi-2 autoantigen 240 kDa protein) (Mi2-alpha) (Zinc finger helicase) (hZFH)	CHD3	1	1	0.004	226589	6.92
Q8TDI0	Chromodomain-helicase-DNA-binding protein 5 (CHD-5) (EC 3.6.4.12) (ATP-dependent helicase CHD5)	CHD5 KIAA0444	1	1	0.0041	223047	5.82
Q5TG85	Chromodomain-helicase-DNA-binding protein 5	CHD5	1	1	0.0099	92026.2	5.51
K7EMY3	Chromodomain-helicase-DNA-binding protein 5 (Fragment)	CHD5	1	1	0.0075	120867	5.89
B3KRD4	cDNA FLJ34067 fis, clone FCBBF3001914, highly similar to Chromodomain helicase-DNA-binding protein 5 (EC 3.6.1.-)		1	1	0.0082	113136	6.03
B3KY63	cDNA FLJ16830 fis, clone UTERU3022536, highly similar to Chromodomain helicase-DNA-binding protein 4 (EC 3.6.1.-)		1	1	0.0042	215282	5.65
B4DLC6	cDNA FLJ59330, highly similar to Chromodomain helicase-DNA-binding protein 3 (EC 3.6.1.-)		1	1	0.0082	110084	5.58
Q659F1	Putative uncharacterized protein DKFZp434K213 (Fragment)	DKFZp434K213	1	1	0.0076	120892	5.89
Q659D0	Putative uncharacterized protein DKFZp434P202 (Fragment)	DKFZp434P202	1	1	0.0075	121306	6.09
F5GWX5	Chromodomain-helicase-DNA-binding protein 4	CHD4	1	1	0.0042	217101	5.59
Q3KNS1	Patched domain-containing protein 3 (Patched-related protein)	PTCHD3 PTR	1	1	0.013	86870.7	5.84
Q68DX3	FERM and PDZ domain-containing protein 2 (PDZ domain-containing protein 4) (PDZ domain-containing protein 5C)	FRMPD2 PDZD5C PDZK4 PDZK5C	1	1	0.0076	144280	6.29
B4E1N9	cDNA FLJ53430, highly similar to Homo sapiens FERM and PDZ domain containing 2 (FRMPD2), transcript variant 3, mRNA (Fragment)		1	1	0.0119	93515.5	7.35
F8WCT2	FERM and PDZ domain-containing protein 2	FRMPD2	1	1	0.0078	140669	6.24
Q6ZMW3	Echinoderm microtubule-associated protein-like 6 (EMAP-6) (Echinoderm microtubule-associated protein-like 5-like)	EML6 EML5L	1	1	0.0041	217897	7.17
Q7L2E3	Putative ATP-dependent RNA helicase DHX30 (EC 3.6.4.13) (DEAH box protein 30)	DHX30 DDX30 KIAA0890	1	1	0.0067	133937	8.99
H7BXY3	Putative ATP-dependent RNA helicase DHX30	DHX30	1	1	0.0069	130549	8.8
Q7Z403	Transmembrane channel-like protein 6 (Epidermodysplasia verruciformis protein 1) (Protein LAK-4)	TMC6 EVER1 EVIN1	1	1	0.0099	90044.2	8.98
K7ENC4	Transmembrane channel-like protein 6 (Fragment)	TMC6	1	1	0.0523	17292.1	4.86
B4E0Z0	cDNA FLJ59111, moderately similar to Transmembrane channel-like protein 6		1	1	0.0656	13607.9	4.79
B3KTU5	Transmembrane channel-like protein		1	1	0.014	63270	8.72
K7ERH0	60S ribosomal protein L22 (Ribosomal protein L22, isoform CRA_b)	RPL22 hCG_2009685	1	1	0.028	31679.2	9.25
K7ENM6	Transmembrane channel-like protein 6 (Fragment)	TMC6	1	1	0.0559	16123.7	4.84
Q86VX9	Vacuolar fusion protein MON1 homolog A	MON1A SAND1	1	1	0.0126	62130.7	5.9
Q8IV63	Inactive serine/threonine-protein kinase VRK3 (Serine/threonine-protein pseudokinase VRK3) (Vaccinia-related kinase 3)	VRK3	1	1	0.0232	52880.7	9.21
M0QYA8	Urokinase plasminogen activator surface receptor (Fragment)	PLAUR	1	1	0.0271	45157.6	9.3
B4DGW1	Inactive serine/threonine-protein kinase VRK3 (cDNA FLJ53987, highly similar to Serine/threonine-protein kinase VRK3 (EC 2.7.11.1))	VRK3	1	1	0.0453	27476.2	6.55
M0R073	Urokinase plasminogen activator surface receptor (Fragment)	PLAUR	1	1	0.0304	40523.7	9.23
Q8IXQ6	Poly [ADP-ribose] polymerase 9 (PARP-9) (EC 2.4.2.30) (ADP-ribosyltransferase diphtheria toxin-like 9) (ARTD9) (B aggressive lymphoma protein)	PARP9 BAL BAL1	1	1	0.0152	96342.2	8.12
B7Z5L6	cDNA FLJ54723, highly similar to Poly (ADP-ribose) polymerase 9 (EC 2.4.2.30)		1	1	0.0167	87549.5	8.4
Q8IYJ3	Synaptotagmin-like protein 1 (Exophilin-7) (Protein JFC1)	SYTL1 SLP1 SB146	1	1	0.0125	61856.4	5.32
Q8N880	cDNA FLJ39853 fis, clone SPLEN2014911		1	1	0.0275	26695	5.07
A8KAH3	cDNA FLJ75170, highly similar to Homo sapiens synaptotagmin-like 1, mRNA		1	1	0.0125	61868.5	5.43
Q8N999	Uncharacterized protein C12orf29	C12orf29	1	1	0.0308	37489.6	6.6
Q8N9M5	Transmembrane protein 102 (Common beta-chain associated protein) (CBAP)	TMEM102	1	1	0.0315	54174.2	5.59
Q8NAB2	Kelch repeat and BTB domain-containing protein 3 (BTB and kelch domain-containing protein 3)	KBTBD3 BKLHD3	1	1	0.0115	69394.2	5.22
G3V161	Kelch repeat and BTB (POZ) domain containing 3, isoform CRA_a (Kelch repeat and BTB domain-containing protein 3)	KBTBD3 hCG_40528	1	1	0.0131	60675.3	5.09
A8K1K0	cDNA FLJ76341, highly similar to Homo sapiens kelch repeat and BTB (POZ) domain containing 3 (KBTBD3), transcript variant 1, mRNA		1	1	0.0114	69852.7	5.18
Q8NCA5	Protein FAM98A	FAM98A	1	1	0.0289	55400.1	9.15
B4DT23	Protein FAM98A (cDNA FLJ52744, highly similar to Protein FAM98A)	FAM98A	1	1	0.0464	34086.4	10.02
B4DY25	cDNA FLJ55866, highly similar to Protein FAM98A		1	1	0.043	36999	10.04
E9PH82	Protein FAM98A	FAM98A	1	1	0.0481	34430.9	8.58
I6L9E8	Family with sequence similarity 98, member A	FAM98A	1	1	0.029	55172.8	9.03
Q8TDB6	E3 ubiquitin-protein ligase DTX3L (EC 6.3.2.-) (B-lymphoma- and BAL-associated protein) (Protein deltex-3-like) (Rhysin-2) (Rhysin2)	DTX3L BBAP	1	1	0.0203	83553.4	8.31
Q8WXX0	Dynein heavy chain 7, axonemal (Axonemal beta dynein heavy chain 7) (Ciliary dynein heavy chain 7) (Dynein heavy chain-like protein 2) (hDHC2)	DNAH7 KIAA0944	1	1	0.0015	461154	5.7
Q92784	Zinc finger protein DPF3 (BRG1-associated factor 45C) (BAF45C) (Zinc finger protein cer-d4)	DPF3 BAF45C CERD4	1	1	0.0132	43083.8	6.01
B7Z276	cDNA FLJ57274, highly similar to Zinc-finger protein Dpf3		1	1	0.0136	41193.9	5.84
F8W7T1	Zinc finger protein DPF3	DPF3	1	1	0.0121	46444.2	6.93
F5H575	Zinc finger protein DPF3	DPF3	1	1	0.0136	41183.9	5.84
Q93008	Probable ubiquitin carboxyl-terminal hydrolase FAF-X (EC 3.4.19.12) (Deubiquitinating enzyme FAF-X) (Fat facets in mammals) (hFAM) (Fat facets protein-related, X-linked) (Ubiquitin thioesterase FAF-X) (Ubiquitin-specific protease 9, X chromosome) (Ubiquitin-specific-processing protease FAF-X)	USP9X DFFRX FAM USP9	1	1	0.0043	292276	5.52
D3DWB6	Ubiquitin carboxyl-terminal hydrolase (EC 3.4.19.12)	USP9X hCG_18381	1	1	0.0046	271251	5.64
Q96I24	Far upstream element-binding protein 3 (FUSE-binding protein 3)	FUBP3 FBP3	1	1	0.0175	61639.7	8.6
Q96IX5	Up-regulated during skeletal muscle growth protein 5 (Diabetes-associated protein in insulin-sensitive tissues) (HCV F-transactivated protein 2)	USMG5 DAPIT HCVFTP2 PD04912	1	1	0.2586	6457.5	9.78
Q96RR1	Twinkle protein, mitochondrial (EC 3.6.4.12) (Progressive external ophthalmoplegia 1 protein) (T7 gp4-like protein with intramitochondrial nucleoid localization) (T7-like mitochondrial DNA helicase)	PEO1 C10orf2	1	1	0.0249	77153.3	9.13
E5KSY5	Mitochondrial twinkle protein		1	1	0.0249	77153.3	9.13
Q9H6V3	C10orf2 protein (cDNA: FLJ21832 fis, clone HEP01571)	C10orf2	1	1	0.0336	56989.5	9.32
Q99460	26S proteasome non-ATPase regulatory subunit 1 (26S proteasome regulatory subunit RPN2) (26S proteasome regulatory subunit S1) (26S proteasome subunit p112)	PSMD1	1	1	0.0105	105835	5.25
Q05CW6	PSMD1 protein (Fragment)	PSMD1	1	1	0.0117	94729.1	6.86
Q05BX4	PSMD1 protein (Fragment)	PSMD1	1	1	0.0121	91020.5	5.69
B2R6D0	cDNA, FLJ92896, highly similar to Homo sapiens proteasome (prosome, macropain) 26S subunit, non-ATPase, 1 (PSMD1), mRNA		1	1	0.0105	105837	5.25
Q9BVJ7	Dual specificity protein phosphatase 23 (EC 3.1.3.16) (EC 3.1.3.48) (Low molecular mass dual specificity phosphatase 3) (LDP-3) (VH1-like phosphatase Z)	DUSP23 LDP3 VHZ	1	1	0.08	16588	8.44
Q9C091	GREB1-like protein	GREB1L C18orf6 KIAA1772	1	1	0.0036	214352	6.18
B4DDS9	cDNA FLJ53878, weakly similar to Homo sapiens GREB1 protein (GREB1), transcript variant a, mRNA		1	1	0.0072	108671	5.77
Q9H0U4	Ras-related protein Rab-1B	RAB1B	1	1	0.0398	22170.9	5.55
Q92928	Putative Ras-related protein Rab-1C (hRab1c)	RAB1C	1	1	0.0398	22016.7	5.25
Q6FIG4	RAB1B protein	RAB1B	1	1	0.0398	22197.9	5.55
E9PLD0	Ras-related protein Rab-1B	RAB1B	1	1	0.0473	18482.9	5.6
Q9NZB2	Constitutive coactivator of PPAR-gamma-like protein 1 (Oxidative stress-associated Src activator) (Protein FAM120A)	FAM120A C9orf10 KIAA0183 OSSA	1	1	0.0116	121886	9.07
Q9P219	Protein Daple (Coiled-coil domain-containing protein 88C) (Dvl-associating protein with a high frequency of leucine residues) (hDaple) (Hook-related protein 2) (HkRP2)	CCDC88C DAPLE KIAA1509	1	1	0.003	228228	5.87
Q9Y4L1	Hypoxia up-regulated protein 1 (150 kDa oxygen-regulated protein) (ORP-150) (170 kDa glucose-regulated protein) (GRP-170)	HYOU1 GRP170 ORP150	1	1	0.016	111334	5.16
E9PL22	Hypoxia up-regulated protein 1	HYOU1	1	1	0.0171	104777	5.57
B3KXH0	cDNA FLJ45395 fis, clone BRHIP3027191, highly similar to 150 kDa oxygen-regulated protein (Orp150)		1	1	0.0161	110440	5.15
B7Z766	cDNA FLJ54564, highly similar to 150 kDa oxygen-regulated protein (Orp150)		1	1	0.0189	94198.3	4.96
B7Z2N4	cDNA FLJ56074, highly similar to 150 kDa oxygen-regulated protein (Orp150)		1	1	0.0163	109704	5.87
B7Z602	cDNA FLJ59408, highly similar to 150 kDa oxygen-regulated protein (Orp150)		1	1	0.0244	72846.1	4.84
A2N0U5	VH6DJ protein (Fragment)	VH6DJ	1	1	0.0642	11963	5.16
A2N0T1	VH6DJ protein (Fragment)	VH6DJ	1	1	0.0588	12910	8.74
A8K129	cDNA FLJ75032, highly similar to Homo sapiens unc-84 homolog B (C. elegans) (UNC84B), mRNA		1	1	0.0126	80366.9	6.35
B4E2A6	cDNA FLJ55508, highly similar to Sad1/unc-84-like protein 2		1	1	0.012	83964	6.38
B4DIU6	cDNA FLJ59542, highly similar to Sad1/unc-84-like protein 2		1	1	0.0127	79082.9	6.47
J3KQE0	SUN domain-containing protein 2	SUN2	1	1	0.0127	79084.9	6.38
Q6NT72	UNC84B protein (Fragment)	UNC84B	1	1	0.0204	49423	5.5
Q9UH99	SUN domain-containing protein 2 (Protein unc-84 homolog B) (Rab5-interacting protein) (Rab5IP) (Sad1/unc-84 protein-like 2)	SUN2 FRIGG KIAA0668 RAB5IP UNC84B	1	1	0.0126	80309.9	6.27
A8K3W4	cDNA FLJ75163, highly similar to Homo sapiens heterogeneous nuclear ribonucleoprotein U-like 1 (HNRPUL1), transcript variant 4, mRNA		1	1	0.0198	84820.8	8.99
M0R3F1	ATP-dependent RNA helicase DDX3X (EC 3.6.4.13) (DEAD box protein 3, X-chromosomal) (DEAD box, X isoform) (Helicase-like protein 2) (HLP2)	DDX3X DBX DDX3	1	1	0.0234	71610.5	9.12
A8K5K0	cDNA FLJ78309, highly similar to Homo sapiens heterogeneous nuclear ribonucleoprotein U-like 1 (HNRPUL1), transcript variant 1, mRNA		1	1	0.0175	95647.4	7.52
A8K6U7	cDNA FLJ78252, highly similar to Homo sapiens heterogeneous nuclear ribonucleoprotein U-like 1 (HNRPUL1), transcript variant 1, mRNA		1	1	0.0175	95677.3	6.49
Q9BUJ2	Heterogeneous nuclear ribonucleoprotein U-like protein 1 (Adenovirus early region 1B-associated protein 5) (E1B-55 kDa-associated protein 5) (E1B-AP5)	HNRNPUL1 E1BAP5 HNRPUL1	1	1	0.0175	95737.4	6.49
B7Z4B8	Heterogeneous nuclear ribonucleoprotein U-like protein 1 (cDNA FLJ56481, highly similar to Heterogeneous nuclear ribonucleoprotein U-like protein 1)	HNRNPUL1	1	1	0.0196	86121.2	8.93
A8K6A2	cDNA FLJ77317, highly similar to Homo sapiens retinoblastoma binding protein 7 (RBBP7), mRNA		1	1	0.0188	47837.6	4.93
H0YCT5	Histone-binding protein RBBP4 (Fragment)	RBBP4	1	1	0.0444	20253.9	4.42
B4DRT0	Histone-binding protein RBBP4 (cDNA FLJ50184, highly similar to Histone-binding protein RBBP4)	RBBP4	1	1	0.0462	19484.1	4.44
H0YF10	Histone-binding protein RBBP4 (Fragment)	RBBP4	1	1	0.0386	23193.5	4.97
H0YEU5	Histone-binding protein RBBP4 (Fragment)	RBBP4	1	1	0.0479	18992.1	5.3
E9PC52	Histone-binding protein RBBP7	RBBP7	1	1	0.0192	46937.6	4.92
Q5JNZ6	Histone-binding protein RBBP7 (Fragment)	RBBP7	1	1	0.0941	9525.15	3.76
H0YDK2	Histone-binding protein RBBP4 (Fragment)	RBBP4	1	1	0.0305	30057.7	5.34
Q5JP02	Histone-binding protein RBBP7 (Fragment)	RBBP7	1	1	0.0457	19523.5	4.96
Q16576	Histone-binding protein RBBP7 (Histone acetyltransferase type B subunit 2) (Nucleosome-remodeling factor subunit RBAP46) (Retinoblastoma-binding protein 7) (RBBP-7) (Retinoblastoma-binding protein p46)	RBBP7 RBAP46	1	1	0.0188	47819.5	4.89
Q6FHQ0	RBBP7 protein (Retinoblastoma binding protein 7) (Retinoblastoma binding protein 7, isoform CRA_a) (Fragment)	RBBP7 hCG_20110	1	1	0.0188	47819.5	4.89
Q09028	Histone-binding protein RBBP4 (Chromatin assembly factor 1 subunit C) (CAF-1 subunit C) (Chromatin assembly factor I p48 subunit) (CAF-I 48 kDa subunit) (CAF-I p48) (Nucleosome-remodeling factor subunit RBAP48) (Retinoblastoma-binding protein 4) (RBBP-4) (Retinoblastoma-binding protein p48)	RBBP4 RBAP48	1	1	0.0188	47655.1	4.74
A8K9U6	cDNA FLJ76121, highly similar to Homo sapiens zinc finger CCCH-type, antiviral 1 (ZC3HAV1), transcript variant 1, mRNA		1	1	0.0144	101455	8.68
Q7Z2W4	Zinc finger CCCH-type antiviral protein 1 (ADP-ribosyltransferase diphtheria toxin-like 13) (ARTD13) (Zinc finger CCCH domain-containing protein 2) (Zinc finger antiviral protein) (ZAP)	ZC3HAV1 ZC3HDC2 PRO1677	1	1	0.0144	101430	8.72
C9J6P4	Zinc finger CCCH-type antiviral protein 1	ZC3HAV1	1	1	0.0127	114084	8.86
B1ALB6	Neutrophil cytosol factor 2 (Fragment)	NCF2	1	1	0.0893	6678.8	9.75
Q9H9R6	cDNA FLJ12587 fis, clone NT2RM4001217, moderately similar to Mus musculus actin-binding protein (ENC-1) mRNA		1	1	0.0114	48955.7	6.47
Q9H0H3	Kelch-like protein 25 (Ectoderm-neural cortex protein 2) (ENC-2)	KLHL25 ENC2	1	1	0.0085	65922.6	6.1
B3KPR7	cDNA FLJ32101 fis, clone OCBBF2001176, highly similar to Homo sapiens BTB/POZ KELCH domain protein (ENC2), mRNA		1	1	0.009	62350.4	5.82
B1ALB7	Neutrophil cytosol factor 2 (Fragment)	NCF2	1	1	0.035	16245.6	9.43
Q59F14	Neutrophil cytosol factor 2 variant (Fragment)		1	1	0.0084	67587.6	5.9
P19878	Neutrophil cytosol factor 2 (NCF-2) (67 kDa neutrophil oxidase factor) (NADPH oxidase activator 2) (Neutrophil NADPH oxidase factor 2) (p67-phox)	NCF2 NOXA2 P67PHOX	1	1	0.0095	59760.8	5.88
B1AUU8	Epidermal growth factor receptor substrate 15	EPS15	1	1	0.0131	83653.4	4.56
Q7Z5V0	EPS15 protein		1	1	0.0131	83671.5	4.56
B2R4C5	Lysozyme (EC 3.2.1.17) (Lysozyme (Renal amyloidosis), isoform CRA_a) (cDNA, FLJ92040, Homo sapiens lysozyme (renal amyloidosis) (LYZ), mRNA)	LYZ hCG_24462	1	1	0.0608	16536.9	9.38
F8VV32	Lysozyme C	LYZ	1	1	0.0865	11488.1	9.27
P61626	Lysozyme C (EC 3.2.1.17) (1,4-beta-N-acetylmuramidase C)	LYZ LZM	1	1	0.0608	16536.9	9.38
B2R4D8	60S ribosomal protein L27		1	1	0.0662	15769.5	10.56
K7ELC7	60S ribosomal protein L27 (Fragment)	RPL27	1	1	0.0625	16358.9	10.59
E4W6B6	RPL27/NME2 fusion protein (Fragment)	RPL27	1	1	0.0714	14256.8	10.46
P61353	60S ribosomal protein L27	RPL27	1	1	0.0662	15797.5	10.56
K7EQQ9	Transmembrane channel-like protein 6 (Fragment)	TMC6	1	1	0.1125	9740.46	10.59
B2R6F3	Splicing factor arginine/serine-rich 3 (Splicing factor, arginine/serine-rich 3, isoform CRA_d) (cDNA, FLJ92926, Homo sapiens splicing factor, arginine/serine-rich 3 (SFRS3), mRNA)	SFRS3 hCG_14802	1	1	0.0854	19329.4	11.64
B4DEK2	cDNA FLJ59182, highly similar to Splicing factor, arginine/serine-rich 7		1	1	0.0848	18814.8	10.69
Q16629	Serine/arginine-rich splicing factor 7 (Splicing factor 9G8) (Splicing factor, arginine/serine-rich 7)	SRSF7 SFRS7	1	1	0.0588	27366.2	11.83
B4E241	Serine/arginine-rich-splicing factor 3 (Splicing factor, arginine/serine-rich 3, isoform CRA_a) (cDNA FLJ52832, highly similar to Splicing factor, arginine/serine-rich 3)	SRSF3 SFRS3 hCG_14802	1	1	0.1129	14203	10.13
C9JAB2	Serine/arginine-rich-splicing factor 7	SRSF7	1	1	0.0596	26927.8	11.86
P84103	Serine/arginine-rich splicing factor 3 (Pre-mRNA-splicing factor SRP20) (Splicing factor, arginine/serine-rich 3)	SRSF3 SFRS3 SRP20	1	1	0.0854	19329.4	11.64
B2RAN6	cDNA, FLJ95025, highly similar to Homo sapiens transcription factor AP-2 gamma (activating enhancerbinding protein 2 gamma) (TFAP2C), mRNA		1	1	0.0222	49144.1	7.72
Q92754	Transcription factor AP-2 gamma (AP2-gamma) (Activating enhancer-binding protein 2 gamma) (Transcription factor ERF-1)	TFAP2C	1	1	0.0222	49176.2	7.72
B4DWK3	Transcription factor AP-2 gamma (cDNA FLJ50899, highly similar to Transcription factor AP-2 gamma)	TFAP2C	1	1	0.0356	31009.5	9.14
B2RE88	cDNA, FLJ96465, highly similar to Homo sapiens solute carrier family 25 (mitochondrial carrier;phosphate carrier), member 3 (SLC25A3), nuclear gene encodingmitochondrial protein, transcript variant 1b, mRNA		1	1	0.0332	39948.2	9.43
Q53HC3	Solute carrier family 25 member 3 isoform b variant (Fragment)		1	1	0.0332	39928.2	9.43
Q00325	Phosphate carrier protein, mitochondrial (Phosphate transport protein) (PTP) (Solute carrier family 25 member 3)	SLC25A3 PHC OK/SW-cl.48	1	1	0.0331	40094.4	9.45
Q8NCF7	cDNA FLJ90278 fis, clone NT2RP1000325, highly similar to Phosphate carrier protein, mitochondrialprecursor		1	1	0.0332	39932.2	9.43
F8VVM2	Phosphate carrier protein, mitochondrial	SLC25A3	1	1	0.037	36160.8	9.35
B3KX72	cDNA FLJ44920 fis, clone BRAMY3011501, highly similar to Heterogeneous nuclear ribonucleoprotein U		1	1	0.0093	83084.1	8.95
Q96BA7	HNRPU protein		1	1	0.0097	79714.8	8.03
B4DLR3	cDNA FLJ54020, highly similar to Heterogeneous nuclear ribonucleoprotein U		1	1	0.0089	86859.6	6.07
Q00839	Heterogeneous nuclear ribonucleoprotein U (hnRNP U) (Scaffold attachment factor A) (SAF-A) (p120) (pp120)	HNRNPU HNRPU SAFA U21.1	1	1	0.0085	90583.4	5.76
Q7Z4Q5	Heterogeneous nuclear ribonucleoprotein U (Scaffold attachment factor A), isoform CRA_a	HNRPU hCG_22289	1	1	0.0136	57662.7	9.42
B4DJW3	Renalase (cDNA FLJ55083, highly similar to Renalase (EC 1.4.-.-))	RNLS	1	1	0.0302	25793.4	5.59
Q5VYX0	Renalase (EC 1.6.3.5) (Monoamine oxidase-C) (MAO-C) (alpha-NAD(P)H oxidase/anomerase)	RNLS C10orf59	1	1	0.0205	37846.9	6.06
B4DL14	ATP synthase subunit gamma	ATP5C1	1	1	0.04	27512.2	6.85
Q8TAS0	ATP synthase subunit gamma (Fragment)		1	1	0.0344	32246.8	9.13
P36542	ATP synthase subunit gamma, mitochondrial (F-ATPase gamma subunit)	ATP5C1 ATP5C ATP5CL1	1	1	0.0336	32995.7	9.23
B4DRF4	Very-long-chain (3R)-3-hydroxyacyl-[acyl-carrier protein] dehydratase 3 (cDNA FLJ54138, highly similar to Homo sapiens butyrate-induced transcript 1 (HSPC121), mRNA)	PTPLAD1	1	1	0.0456	36430.4	8.88
H3BRL8	Very-long-chain (3R)-3-hydroxyacyl-[acyl-carrier protein] dehydratase 3	PTPLAD1	1	1	0.0571	29205.4	9.46
Q9P035	Very-long-chain (3R)-3-hydroxyacyl-CoA dehydratase 3 (EC 4.2.1.134) (3-hydroxyacyl-CoA dehydratase 3) (HACD3) (Butyrate-induced protein 1) (B-ind1) (hB-ind1) (Protein tyrosine phosphatase-like protein PTPLAD1) (Protein-tyrosine phosphatase-like A domain-containing protein 1)	PTPLAD1 BIND1 HACD3	1	1	0.0387	43159	9.04
H3BPZ1	Very-long-chain (3R)-3-hydroxyacyl-[acyl-carrier protein] dehydratase 3	PTPLAD1	1	1	0.0415	40068.5	9.06
H3BS72	Very-long-chain (3R)-3-hydroxyacyl-[acyl-carrier protein] dehydratase 3	PTPLAD1	1	1	0.035	47117.6	8.99
H3BMZ1	Very-long-chain (3R)-3-hydroxyacyl-[acyl-carrier protein] dehydratase 3 (Fragment)	PTPLAD1	1	1	0.1007	16163.9	5.16
B4DRX3	60S ribosomal protein L6		1	1	0.0308	26072.8	10.67
Q8TBK5	60S ribosomal protein L6	RPL6	1	1	0.0243	32741.5	10.62
Q9HBB3	60S ribosomal protein L6		1	1	0.0242	32890.7	10.59
Q8N5Z7	60S ribosomal protein L6	RPL6	1	1	0.0243	32725.5	10.59
Q02878	60S ribosomal protein L6 (Neoplasm-related protein C140) (Tax-responsive enhancer element-binding protein 107) (TaxREB107)	RPL6 TXREB1	1	1	0.0243	32727.5	10.59
B2R4K7	60S ribosomal protein L6		1	1	0.0243	32701.5	10.62
B4DUG4	cDNA FLJ51308		1	1	0.115	12508.1	8.38
K7ELG9	Protein LSM12 homolog	LSM12	1	1	0.0565	24955.2	7.07
Q3MHD2	Protein LSM12 homolog	LSM12	1	1	0.0667	21700.5	7.62
B4E0Q6	cDNA FLJ60209, highly similar to Transcriptional repressor p66 alpha		1	1	0.042	28651.3	9.98
F5H7D9	Transcriptional repressor p66-alpha	GATAD2A	1	1	0.042	28623.3	9.94
B4DKZ7	Transcriptional repressor p66-alpha (cDNA FLJ55704, highly similar to Transcriptional repressor p66 alpha)	GATAD2A	1	1	0.0252	46806.3	10.25
B3KSZ4	cDNA FLJ37346 fis, clone BRAMY2021310, highly similar to Transcriptional repressor p66 beta		1	1	0.0185	65258	9.77
Q86YP4	Transcriptional repressor p66-alpha (Hp66alpha) (GATA zinc finger domain-containing protein 2A)	GATAD2A	1	1	0.0174	68062	9.95
Q8WXI9	Transcriptional repressor p66-beta (GATA zinc finger domain-containing protein 2B) (p66/p68)	GATAD2B KIAA1150	1	1	0.0185	65260	9.73
B4E0V7	cDNA FLJ51709, highly similar to Myotubularin-related protein 9		1	1	0.0113	61215.3	6.06
B4E119	cDNA FLJ58870, highly similar to Homo sapiens NOL1/NOP2/Sun domain family, member 5 (NSUN5), transcript variant 1, mRNA (cDNA, FLJ78826, highly similar to Homo sapiens NOL1/NOP2/Sun domain family, member 5 (NSUN5), transcript variant 1, mRNA)		1	1	0.0864	18195.1	6.04
B5BTY4	ATP-dependent RNA helicase DDX3X	DDX3X	1	1	0.0151	73170.5	6.94
B4E132	cDNA FLJ53122, highly similar to ATP-dependent RNA helicase DDX3Y (EC 3.6.1.-)		1	1	0.0246	44841.1	6.43
O15523	Heterogeneous nuclear ribonucleoprotein R (hnRNP R)	HNRNPR HNRPR	1	1	0.0152	73152.8	7.24
B4DXX7	Uncharacterized protein (cDNA FLJ50912, highly similar to ATP-dependent RNA helicase DDX3Y (EC 3.6.1.-))	DDX3Y	1	1	0.0152	72930.6	8.4
B4DLU5	cDNA FLJ60675, highly similar to ATP-dependent RNA helicase DDX3X (EC 3.6.1.-)		1	1	0.0188	58773.6	7.62
Q59GX6	DEAD/H (Asp-Glu-Ala-Asp/His) box polypeptide 3 variant (Fragment)		1	1	0.0148	74578	7.72
Q5S4N1	Putative uncharacterized protein (Fragment)		1	1	0.0276	40186.7	7.9
O00571	Myosin regulatory light chain 12B (MLC-2A) (MLC-2) (Myosin regulatory light chain 2-B, smooth muscle isoform) (Myosin regulatory light chain 20 kDa) (MLC20) (Myosin regulatory light chain MRLC2) (SHUJUN-1)	MYL12B MRLC2 MYLC2B	1	1	0.0151	73242.6	6.73
B7Z5Y3	cDNA FLJ52112, highly similar to C-myc promoter-binding protein		1	1	0.0167	74079.4	6.76
A8K2M7	cDNA FLJ77039, highly similar to Homo sapiens c-myc promoter binding protein (MYCPBP), mRNA (Fragment)		1	1	0.0119	104835	8.6
Q7Z401	C-myc promoter-binding protein (DENN domain-containing protein 4A)	DENND4A IRLB MYCPBP	1	1	0.0059	209242	7.07
H3BTW5	C-myc promoter-binding protein (Fragment)	DENND4A	1	1	0.011	112607	8.18
Q05C90	DENND4A protein (Fragment)	DENND4A	1	1	0.0118	105606	8.68
B7ZM99	MTHFD1L protein (Methylenetetrahydrofolate dehydrogenase (NADP+ dependent) 1-like)	MTHFD1L	1	1	0.0092	105888	8.32
H0Y327	Monofunctional C1-tetrahydrofolate synthase, mitochondrial (Fragment)	MTHFD1L	1	1	0.0271	36320.3	6.35
Q5JYA5	Monofunctional C1-tetrahydrofolate synthase, mitochondrial (Fragment)	MTHFD1L	1	1	0.075	13203.2	9.33
C9JAK5	ADP-ribosylation factor 4	ARF4	1	1	0.0654	17699.2	5.86
P18085	ADP-ribosylation factor 4	ARF4 ARF2	1	1	0.0556	20510.5	6.6
C9JPM4	ADP-ribosylation factor 4 (Fragment)	ARF4	1	1	0.0787	14552.9	7.83
C9JU56	60S ribosomal protein L31 (Fragment)	RPL31	1	1	0.0783	13335.5	10.79
H7C2W9	60S ribosomal protein L31 (Fragment)	RPL31	1	1	0.0833	12700.8	11
B2R4C1	cDNA, FLJ92036, highly similar to Homo sapiens ribosomal protein L31 (RPL31), mRNA		1	1	0.072	14494.8	10.54
B7Z4C8	60S ribosomal protein L31 (cDNA FLJ57527, highly similar to 60S ribosomal protein L31)	RPL31	1	1	0.0692	15118.4	10.37
P62899	60S ribosomal protein L31	RPL31	1	1	0.072	14462.7	10.54
B8ZZK4	60S ribosomal protein L31	RPL31	1	1	0.1139	8987.61	10.88
B7Z4E3	60S ribosomal protein L31 (cDNA FLJ58908, highly similar to 60S ribosomal protein L31)	RPL31	1	1	0.075	13955.2	10.66
C9JWC4	Holliday junction recognition protein (Fragment)	HJURP	1	1	0.0175	64277.4	9.77
Q8NCD3	Holliday junction recognition protein (14-3-3-associated AKT substrate) (Fetal liver-expressing gene 1 protein) (Up-regulated in lung cancer 9)	HJURP FAKTS FLEG1 URLC9	1	1	0.0134	83538.2	9.4
H7C3V8	Holliday junction recognition protein (Fragment)	HJURP	1	1	0.0373	29296.4	9.51
E1P5S2	RNA-binding protein 39 (RNA-binding region (RNP1, RRM) containing 2, isoform CRA_b)	RBM39 RNPC2 hCG_38221	1	1	0.0456	40540.7	5.94
G3XAC6	RNA-binding protein 39 (RNA-binding region (RNP1, RRM) containing 2, isoform CRA_f)	RBM39 RNPC2 hCG_38221	1	1	0.0402	48023.2	10.57
Q6N037	Putative uncharacterized protein DKFZp686A11192 (RNA-binding region (RNP1, RRM) containing 2, isoform CRA_d)	DKFZp686A11192 RNPC2 hCG_38221	1	1	0.0463	39817.9	6.12
Q14498	RNA-binding protein 39 (Hepatocellular carcinoma protein 1) (RNA-binding motif protein 39) (RNA-binding region-containing protein 2) (Splicing factor HCC1)	RBM39 HCC1 RNPC2	1	1	0.0321	59378.9	10.1
B4DLM0	cDNA FLJ60296, highly similar to RNA-binding region-containing protein 2		1	1	0.0338	56332.7	10.4
B3KWX7	cDNA FLJ44170 fis, clone THYMU2035319, highly similar to RNA-binding region-containing protein 2		1	1	0.0336	56743.2	10.41
Q68DD9	Putative uncharacterized protein DKFZp781C0423 (Fragment)	DKFZp781C0423	1	1	0.0331	57443.7	10.28
B4DRA0	cDNA FLJ58459, highly similar to RNA-binding region-containing protein 2		1	1	0.0339	56410.5	10.04
Q6MZY7	Putative uncharacterized protein DKFZp686C17209	DKFZp686C17209	1	1	0.0456	40526.7	5.94
B7Z4L7	cDNA FLJ59035, highly similar to RNA-binding region-containing protein 2		1	1	0.0504	36464	5.52
B4E1M7	cDNA FLJ58465, highly similar to RNA-binding region-containing protein 2		1	1	0.0326	58404.9	10.24
H0Y4X3	RNA-binding protein 39 (Fragment)	RBM39	1	1	0.0504	36585.1	5.45
E5RGB3	Tripartite motif-containing protein 35	TRIM35	1	1	0.0263	30593.8	5.96
Q9UPQ4	Tripartite motif-containing protein 35 (Hemopoietic lineage switch protein 5)	TRIM35 HLS5 KIAA1098	1	1	0.0142	56539.7	6.71
E5RJH3	60S ribosomal protein L30	RPL30	1	1	0.1071	6262.62	10.67
E5RI99	60S ribosomal protein L30 (Fragment)	RPL30	1	1	0.0526	12655.8	9.59
O95757	Double-stranded RNA-binding protein Staufen homolog 1	STAU1 STAU	1	1	0.0072	94511.4	5.63
Q53ZP9	Heat shock protein apg-1		1	1	0.0072	94504.4	5.65
B4DZR0	cDNA FLJ55529, highly similar to Heat shock 70 kDa protein 4L		1	1	0.0069	97560.7	5.56
E9PDE8	Heat shock 70 kDa protein 4L	HSPA4L	1	1	0.0074	91952.8	5.78
P62888	60S ribosomal protein L30	RPL30	1	1	0.0522	12783.9	9.65
E7ES43	Heat shock 70 kDa protein 4L	HSPA4L	1	1	0.0069	97657.9	5.69
B4DXT2	cDNA FLJ59635, highly similar to Heat shock 70 kDa protein 4L		1	1	0.0074	91938.7	5.78
E7EQV9	Ribosomal protein L15 (Fragment)	RPL15	1	1	0.0517	20509.7	11.28
B4DLP4	Ribosomal protein L15		1	1	0.0549	19338.3	11.93
P61313	60S ribosomal protein L15	RPL15 EC45 TCBAP0781	1	1	0.0441	24145.8	11.62
E7EX53	Ribosomal protein L15 (Fragment)	RPL15	1	1	0.0677	15722.1	11
E7ESJ3	Uncharacterized protein	ANKRD26	1	1	0.0046	198270	5.51
A1L497	ANKRD26 protein	ANKRD26	1	1	0.0046	198210	5.51
Q9UPS8	Ankyrin repeat domain-containing protein 26	ANKRD26 KIAA1074	1	1	0.0047	196321	5.54
A8K6L7	cDNA FLJ78668, highly similar to Homo sapiens deleted in liver cancer 1 (DLC1), transcript variant 1, mRNA		1	1	0.0092	170580	5.97
A8K119	cDNA FLJ76742, highly similar to Homo sapiens deleted in liver cancer 1 (DLC1), transcript variant 2, mRNA		1	1	0.0128	122823	7.54
Q96QB1	Rho GTPase-activating protein 7 (Deleted in liver cancer 1 protein) (DLC-1) (HP protein) (Rho-type GTPase-activating protein 7) (START domain-containing protein 12) (StARD12) (StAR-related lipid transfer protein 12)	DLC1 ARHGAP7 KIAA1723 STARD12	1	1	0.0092	170590	5.98
E9PG32	Dynein heavy chain 12, axonemal (Fragment)	DNAH12	1	1	0.0022	267467	5.68
Q6ZR08	Dynein heavy chain 12, axonemal (Axonemal beta dynein heavy chain 12) (Axonemal dynein heavy chain 12-like protein) (Axonemal dynein heavy chain 7-like protein) (Ciliary dynein heavy chain 12) (Dynein heavy chain 7-like, axonemal) (Dynein heavy chain domain-containing protein 2)	DNAH12 DHC3 DLP12 DNAH12L DNAH7L DNAHC3 DNHD2 HDHC3 HL19	1	1	0.0016	356938	5.85
E9PI69	Protein unc-93 homolog B1	UNC93B1	1	1	0.1111	13568.9	8.6
E9PKU4	60S ribosomal protein L8 (Fragment)	RPL8	1	1	0.0468	25593.5	11
E9PKZ0	60S ribosomal protein L8 (Fragment)	RPL8	1	1	0.0537	22389	10.77
P62917	60S ribosomal protein L8	RPL8	1	1	0.0428	28024.3	11.04
E9PP36	60S ribosomal protein L8	RPL8	1	1	0.0743	16179.7	11.89
F2Z388	60S ribosomal protein L35	RPL35	1	1	0.1042	10644.6	10.3
P42766	60S ribosomal protein L35	RPL35	1	1	0.0813	14551.3	11.04
F4MHB8	Ubiquitously transcribed tetratricopeptide repeat protein Y-linked transcript variant 209	UTY	1	1	0.0329	23851.1	6.53
F4MHC9	Ubiquitously transcribed tetratricopeptide repeat protein Y-linked transcript variant 255	UTY	1	1	0.0113	68950	6.74
F4MH54	Ubiquitously transcribed tetratricopeptide repeat protein Y-linked transcript variant 30	UTY	1	1	0.0064	119747	8.07
F4MH35	Ubiquitously transcribed tetratricopeptide repeat protein Y-linked transcript variant 59	UTY	1	1	0.0048	159063	8.14
F5GZQ4	L-lactate dehydrogenase A chain (Fragment)	LDHA	1	1	0.2083	7875.25	4.5
F5GXY2	L-lactate dehydrogenase A chain (Fragment)	LDHA	1	1	0.0955	17415.3	9.08
F5GXH2	L-lactate dehydrogenase A chain (Fragment)	LDHA	1	1	0.1316	12482.4	5.78
F5H6W8	L-lactate dehydrogenase A chain	LDHA	1	1	0.1596	10302.1	5.28
F5GYU2	L-lactate dehydrogenase A chain (Fragment)	LDHA	1	1	0.1042	15845.4	6.58
F5H5J4	L-lactate dehydrogenase A chain	LDHA	1	1	0.1685	9787.4	5.3
F5H012	E3 ubiquitin-protein ligase TRIM21	TRIM21	1	1	0.0189	54081	6.06
P19474	E3 ubiquitin-protein ligase TRIM21 (EC 6.3.2.-) (52 kDa Ro protein) (52 kDa ribonucleoprotein autoantigen Ro/SS-A) (RING finger protein 81) (Ro(SS-A)) (Sjoegren syndrome type A antigen) (SS-A) (Tripartite motif-containing protein 21)	TRIM21 RNF81 RO52 SSA1	1	1	0.0189	54169.2	5.98
F5H1F7	Lysine-specific demethylase 5A	KDM5A	1	1	0.0055	186258	6.41
P29375	Lysine-specific demethylase 5A (EC 1.14.11.-) (Histone demethylase JARID1A) (Jumonji/ARID domain-containing protein 1A) (Retinoblastoma-binding protein 2) (RBBP-2)	KDM5A JARID1A RBBP2 RBP2	1	1	0.0053	192093	6.12
B4DVM9	cDNA FLJ50247, highly similar to Jumonji/ARID domain-containing protein 1A (Fragment)		1	1	0.0086	119430	5.95
F8VRV5	Dynein light chain 1, cytoplasmic	DYNLL1	1	1	0.0746	7209.18	5.18
F8VXI7	Dynein light chain 1, cytoplasmic (Fragment)	DYNLL1	1	1	0.119	4771.37	4.6
Q96FJ2	Dynein light chain 2, cytoplasmic (8 kDa dynein light chain b) (DLC8b) (Dynein light chain LC8-type 2)	DYNLL2 DLC2	1	1	0.0562	10349.7	6.81
Q6FGH9	DNCL1 protein (Dynein, light chain, LC8-type 1) (Dynein, light chain, LC8-type 1, isoform CRA_a) (cDNA, FLJ92051, Homo sapiens dynein, cytoplasmic, light polypeptide 1 (DNCL1),mRNA)	DNCL1 DYNLL1 hCG_27767	1	1	0.0562	10365.8	6.89
F8VXL2	Dynein light chain 1, cytoplasmic	DYNLL1	1	1	0.1064	5426.17	5.21
A8K9V3	cDNA FLJ76469, highly similar to Homo sapiens tektin 1 (TEKT1), mRNA		1	1	0.012	48224.5	6.08
F5GZX2	Tektin-1	TEKT1	1	1	0.0184	31037	5.95
Q969V4	Tektin-1	TEKT1	1	1	0.012	48282.5	5.98
B4E2M7	cDNA FLJ52835, highly similar to Tektin-1		1	1	0.0184	30983.9	5.79
P63167	Dynein light chain 1, cytoplasmic (8 kDa dynein light chain) (DLC8) (Dynein light chain LC8-type 1) (Protein inhibitor of neuronal nitric oxide synthase) (PIN)	DYNLL1 DLC1 DNCL1 DNCLC1 HDLC1	1	1	0.0562	10365.8	6.89
F8VWS0	60S acidic ribosomal protein P0	RPLP0	1	1	0.0214	30455.7	5.9
F8VW21	60S acidic ribosomal protein P0 (Fragment)	RPLP0	1	1	0.0246	26901	9.05
Q53HK9	Ribosomal protein P0 variant (Fragment)		1	1	0.0189	34213	5.72
A8K4Z4	cDNA FLJ75549, highly similar to Homo sapiens ribosomal protein, large, P0 (RPLP0), transcript variant 1, mRNA		1	1	0.0189	34239.1	5.72
Q6NSF2	RPLP0 protein	RPLP0	1	1	0.0236	27298.3	8.36
F8VS58	60S acidic ribosomal protein P0 (Fragment)	RPLP0	1	1	0.0496	13828.4	9.83
F8VZS0	60S acidic ribosomal protein P0 (Fragment)	RPLP0	1	1	0.0244	26878.9	8.46
G3V210	60S acidic ribosomal protein P0 (Ribosomal protein, large, P0, isoform CRA_c)	RPLP0 hCG_2016152	1	1	0.0361	18270.2	9.65
F8VQY6	60S acidic ribosomal protein P0	RPLP0	1	1	0.0423	15813.4	9.55
P05388	Myosin light chain 1/3, skeletal muscle isoform (MLC1/MLC3) (MLC1F/MLC3F) (Myosin light chain alkali 1/2) (Myosin light chain A1/A2)	MYL1	1	1	0.0189	34273.1	5.72
Q3B7A4	60S acidic ribosomal protein P0 (RPLP0 protein)	RPLP0	1	1	0.0235	27435.5	8.36
F8VRK7	60S acidic ribosomal protein P0	RPLP0	1	1	0.0385	17441.4	9.57
F8VU65	60S acidic ribosomal protein P0 (Fragment)	RPLP0	1	1	0.0243	27187.3	9.11
F8VYN4	60S acidic ribosomal protein P0	RPLP0	1	1	0.1053	6785.86	9.74
Q53HW2	Ribosomal protein P0 variant (Fragment)		1	1	0.0189	34301.1	5.72
B4E3D5	cDNA FLJ51469, highly similar to 60S acidic ribosomal protein P0		1	1	0.0226	28538.2	4.69
Q8NHW5	60S acidic ribosomal protein P0-like	RPLP0P6	1	1	0.0189	34364.1	5.41
H0UID3	Adaptor-related protein complex 2, beta 1 subunit, isoform CRA_d	AP2B1 hCG_1992160	1	1	0.0137	105474	5.25
H0UID4	Adaptor-related protein complex 2, beta 1 subunit, isoform CRA_b	AP2B1 hCG_1992160	1	1	0.0139	104335	5.29
P63010	AP-2 complex subunit beta (AP105B) (Adapter-related protein complex 2 subunit beta) (Adaptor protein complex AP-2 subunit beta) (Beta-2-adaptin) (Beta-adaptin) (Clathrin assembly protein complex 2 beta large chain) (Plasma membrane adaptor HA2/AP2 adaptin beta subunit)	AP2B1 ADTB2 CLAPB1	1	1	0.0139	104551	5.22
H0UID5	Adaptor-related protein complex 2, beta 1 subunit, isoform CRA_c	AP2B1 hCG_1992160	1	1	0.0139	104222	5.19
A8K916	cDNA FLJ78481, highly similar to Homo sapiens adaptor-related protein complex 2, beta 1 subunit, mRNA		1	1	0.0137	105701	5.16
Q68DI0	Putative uncharacterized protein DKFZp781K0743	DKFZp781K0743	1	1	0.0137	105681	5.22
Q96EL6	Putative uncharacterized protein (Fragment)		1	1	0.0234	61082	4.84
K7EJT8	AP-2 complex subunit beta	AP2B1	1	1	0.0142	101331	5.14
B4DWG4	cDNA FLJ53223, highly similar to Adapter-relatedprotein complex 2 beta-1 subunit		1	1	0.0142	101303	5.14
B4DIL5	cDNA FLJ54516, highly similar to Adapter-relatedprotein complex 2 beta-1 subunit		1	1	0.0382	38347.1	8.16
B4E261	cDNA FLJ55646, highly similar to Adapter-relatedprotein complex 2 beta-1 subunit		1	1	0.0189	76242.9	5.08
H0YC33	La-related protein 1 (Fragment)	LARP1	1	1	0.071	20780.3	9.69
E5RH50	La-related protein 1 (Fragment)	LARP1	1	1	0.0213	69902.2	6.19
Q6PKG0	La-related protein 1 (La ribonucleoprotein domain family member 1)	LARP1 KIAA0731 LARP	1	1	0.0119	123509	8.91
H3BPX2	Obscurin	OBSCN	1	1	0.0012	972993	5.7
Q5VST9	Obscurin (EC 2.7.11.1) (Obscurin-RhoGEF) (Obscurin-myosin light chain kinase) (Obscurin-MLCK)	OBSCN KIAA1556 KIAA1639	1	1	0.0014	868474	5.69
H3BSR6	Fractalkine	CX3CL1	1	1	0.0174	42761.8	6.08
Q6I9S9	CX3CL1 protein	CX3CL1	1	1	0.0176	42186.2	6.08
P78423	Fractalkine (C-X3-C motif chemokine 1) (CX3C membrane-anchored chemokine) (Neurotactin) (Small-inducible cytokine D1) [Cleaved into: Processed fractalkine]	CX3CL1 FKN NTT SCYD1 A-152E5.2	1	1	0.0176	42202.2	6.08
A0N0N7	Chemokine (C-X3-C motif) ligand 1 (cDNA, FLJ94424, Homo sapiens chemokine (C-X3-C motif) ligand 1 (CX3CL1), mRNA)	CX3CL1 hCG_15105	1	1	0.0176	42202.2	6.08
J3QRA1	Fractalkine	CX3CL1	1	1	0.0195	38055.2	5.48
Q59GS2	Chemokine (C-X3-C motif) ligand 1 variant (Fragment)		1	1	0.0184	40306.7	5.9
Q53FD8	Chemokine (C-X3-C motif) ligand 1 variant (Fragment)		1	1	0.0412	18355.8	8.33
Q53H89	Chemokine (C-X3-C motif) ligand 1 variant (Fragment)		1	1	0.0176	42203.2	5.96
H7C5K0	Helicase-like transcription factor (Fragment)	HLTF	1	1	0.0212	48033.1	8.92
Q59GQ7	SWI/SNF-related matrix-associated actin-dependent regulator of chromatin a3 variant (Fragment)		1	1	0.0091	111965	8.89
Q14527	Helicase-like transcription factor (EC 3.6.4.-) (EC 6.3.2.-) (DNA-binding protein/plasminogen activator inhibitor 1 regulator) (HIP116) (RING finger protein 80) (SWI/SNF-related matrix-associated actin-dependent regulator of chromatin subfamily A member 3) (Sucrose nonfermenting protein 2-like 3)	HLTF HIP116A RNF80 SMARCA3 SNF2L3 ZBU1	1	1	0.0089	113927	8.82
A8K5B6	cDNA FLJ76830, highly similar to Homo sapiens SWI/SNF related, matrix associated, actin dependent regulator of chromatin, subfamily a, member 3 (SMARCA3), transcript variant 1, mRNA		1	1	0.0089	113936	8.79
I0B0K4	Truncated profilaggrin	FLG	1	1	0.0063	122549	9.3
I0B0K7	Truncated profilaggrin	FLG	1	1	0.0026	294479	9.38
I0B0K8	Truncated profilaggrin	FLG	1	1	0.0017	430402	9.28
I0B0K6	Truncated profilaggrin	FLG	1	1	0.0027	277264	9.4
I0B0K3	Truncated profilaggrin	FLG	1	1	0.0085	91099.4	9.36
I0B0K5	Truncated profilaggrin	FLG	1	1	0.0029	259705	9.48
P20930	Filaggrin	FLG	1	1	0.0017	435164	9.24
I3L3P7	40S ribosomal protein S15a	RPS15A	1	1	0.09	11477.5	10.17
H3BT37	40S ribosomal protein S15a	RPS15A	1	1	0.18	5750.04	11.05
A8K7H3	cDNA FLJ77670, highly similar to Homo sapiens ribosomal protein S15a (RPS15A), mRNA		1	1	0.0692	14823.3	10.14
H3BV27	40S ribosomal protein S15a	RPS15A	1	1	0.1837	5671.93	11.05
B2R4W8	HCG1994130, isoform CRA_a (cDNA FLJ30359 fis, clone BRACE2007760, highly similar to 40S RIBOSOMAL PROTEIN S15A) (cDNA, FLJ92249, Homo sapiens ribosomal protein S15a (RPS15A), mRNA)	hCG_1994130	1	1	0.0692	14839.3	10.14
I3L246	40S ribosomal protein S15a	RPS15A	1	1	0.0811	12303.3	9.18
P62244	40S ribosomal protein S15a	RPS15A OK/SW-cl.82	1	1	0.0692	14839.3	10.14
H3BN98	Uncharacterized protein (Fragment)		1	1	0.038	27167.9	9.6
I3L303	40S ribosomal protein S15a	RPS15A	1	1	0.1731	6020.24	11.01
I3L3Q7	Complement component 1 Q subcomponent-binding protein, mitochondrial (Fragment)	C1QBP	1	1	0.0734	20005.6	4.1
A8K651	cDNA FLJ75700, highly similar to Homo sapiens complement component 1, q subcomponent binding protein (C1QBP), nuclear gene encoding mitochondrial protein, mRNA		1	1	0.0461	31379.8	4.74
Q07021	Complement component 1 Q subcomponent-binding protein, mitochondrial (ASF/SF2-associated protein p32) (Glycoprotein gC1qBP) (C1qBP) (Hyaluronan-binding protein 1) (Mitochondrial matrix protein p32) (gC1q-R protein) (p33)	C1QBP GC1QBP HABP1 SF2P32	1	1	0.0461	31361.9	4.74
I3L3B0	Complement component 1 Q subcomponent-binding protein, mitochondrial (Complement component 1, q subcomponent binding protein, isoform CRA_a)	C1QBP hCG_2040042	1	1	0.073	20133.7	4.1
J3KPG5	Bromodomain adjacent to zinc finger domain protein 2A	BAZ2A	1	1	0.0032	208074	6.22
F8VU39	Bromodomain adjacent to zinc finger domain protein 2A	BAZ2A	1	1	0.0032	210935	6.25
H0YII3	Bromodomain adjacent to zinc finger domain protein 2A (Fragment)	BAZ2A	1	1	0.0293	24041.6	10.28
Q9UIF9	Bromodomain adjacent to zinc finger domain protein 2A (Transcription termination factor I-interacting protein 5) (TTF-I-interacting protein 5) (Tip5) (hWALp3)	BAZ2A KIAA0314 TIP5	1	1	0.0031	211195	6.22
J3QK86	Bromodomain adjacent to zinc finger domain protein 2A (Bromodomain adjacent to zinc finger domain, 2A, isoform CRA_a)	BAZ2A hCG_24994	1	1	0.0032	207813	6.25
J3QL05	Serine/arginine-rich-splicing factor 2 (Fragment)	SRSF2	1	1	0.0615	15155.8	10.96
Q53FN0	Splicing factor, arginine/serine-rich 2 variant (Fragment)		1	1	0.0362	25502.1	11.86
J3KP15	Serine/arginine-rich-splicing factor 2 (Fragment)	SRSF2	1	1	0.0597	15527.2	11.07
Q9BRL6	Serine/arginine-rich splicing factor 8 (Pre-mRNA-splicing factor SRP46) (Splicing factor SRp46) (Splicing factor, arginine/serine-rich 2B)	SRSF8 SFRS2B SRP46	1	1	0.0284	32287.2	11.72
B3KX15	cDNA FLJ44468 fis, clone UTERU2026025, moderately similar to SPLICING FACTOR, ARGININE/SERINE-RICH 2		1	1	0.0656	13813.9	10.46
B3KUY1	Splicing factor, arginine/serine-rich 2, isoform CRA_d (cDNA FLJ40890 fis, clone UTERU2001024, highly similar to SPLICING FACTOR, ARGININE/SERINE-RICH 2)	SFRS2 hCG_27842	1	1	0.0383	24189.7	11.94
Q01130	Serine/arginine-rich splicing factor 2 (Protein PR264) (Splicing component, 35 kDa) (Splicing factor SC35) (SC-35) (Splicing factor, arginine/serine-rich 2)	SRSF2 SFRS2	1	1	0.0362	25476.1	11.86
Q8N220	Splicing factor, arginine/serine-rich 2, isoform CRA_f (cDNA FLJ36307 fis, clone THYMU2004906, moderately similar to SPLICING FACTOR, ARGININE/SERINE-RICH 2)	SFRS2 hCG_27842	1	1	0.043	20450.2	9.88
B3KVY2	cDNA FLJ41718 fis, clone HLUNG2013097, highly similar to SPLICING FACTOR, ARGININE/SERINE-RICH 2		1	1	0.041	22384.6	11.64
Q6NXQ0	SFRS2 protein	SFRS2	1	1	0.0447	19443	9.81
B3KUF7	cDNA FLJ39750 fis, clone SMINT2017736, moderately similar to SPLICING FACTOR, ARGININE/SERINE-RICH 2		1	1	0.0402	21352.1	9.88
Q8NAK9	cDNA FLJ35170 fis, clone PLACE6012942, highly similar to SPLICING FACTOR, ARGININE/SERINE-RICH 2		1	1	0.0398	23194.6	11.83
B4DN89	Serine/arginine-rich-splicing factor 2 (Splicing factor, arginine/serine-rich 2, isoform CRA_g) (cDNA FLJ52570, highly similar to Splicing factor, arginine/serine-rich 2)	SFRS2 SRSF2 hCG_27842	1	1	0.0383	24152.6	11.85
K7EJT5	60S ribosomal protein L22 (Fragment)	RPL22	1	1	0.234	5082.75	9.4
K7EP65	DNA ligase 3 (Fragment)	LIG3	1	1	0.2292	5238.93	9.82
K7EKS7	60S ribosomal protein L22	RPL22	1	1	0.2075	5733.52	10.16
P35268	60S ribosomal protein L22 (EBER-associated protein) (EAP) (Epstein-Barr virus small RNA-associated protein) (Heparin-binding protein HBp15)	RPL22	1	1	0.0859	14786.8	9.21
K7EMH1	60S ribosomal protein L22 (Fragment)	RPL22	1	1	0.1236	10421.8	9.65
K7ELC4	60S ribosomal protein L22 (Fragment)	RPL22	1	1	0.1392	9098.41	9.94
K7ERI7	60S ribosomal protein L23a (Fragment)	RPL23A	1	1	0.1158	11168.4	6.35
Q7Z4W8	Heparin-binding protein HBp15		1	1	0.0859	14817.8	9.34
K7EKI0	Envoplakin	EVPL	1	1	0.0029	233828	6.9
Q7RTP6	Protein-methionine sulfoxide oxidase MICAL3 (EC 1.14.13.-) (Molecule interacting with CasL protein 3) (MICAL-3)	MICAL3 KIAA0819 KIAA1364	1	1	0.003	224292	5.43
Q92817	Envoplakin (210 kDa cornified envelope precursor protein) (210 kDa paraneoplastic pemphigus antigen) (p210)	EVPL	1	1	0.003	231601	6.56
B7ZLH8	EVPL protein	EVPL	1	1	0.0029	233818	6.9
J3QQT0	Protein-methionine sulfoxide oxidase MICAL3 (Fragment)	MICAL3	1	1	0.0222	31093.9	9.48
A8K0E1	cDNA FLJ78351		1	1	0.0508	14244	4.63
Q8N4N8	Kinesin-like protein KIF2B	KIF2B	1	1	0.0089	76252.9	8.89
B4DY48	cDNA FLJ53902, highly similar to Homo sapiens kinesin family member 2B (KIF2B), mRNA		1	1	0.0107	63168.9	9.06
L0R809	Alternative protein EDARADD (EDAR-associated death domain, isoform CRA_a)	EDARADD hCG_1640319	1	1	0.125	8711.89	9.58
M0QY97	Inactive serine/threonine-protein kinase VRK3	VRK3	1	1	0.0066	95425.5	6.95
Q9UPT8	Zinc finger CCCH domain-containing protein 4	ZC3H4 C19orf7 KIAA1064	1	1	0.0046	140255	5.87
M0QYR6	Urokinase plasminogen activator surface receptor (Fragment)	PLAUR	1	1	0.0398	25203	5.64
M0QYS6	40S ribosomal protein S11	RPS11	1	1	0.0677	14863.4	5.64
M0R383	Heterogeneous nuclear ribonucleoprotein U-like protein 1 (Fragment)	HNRNPUL1	1	1	0.0584	16772.6	6.13
M0R1I2	Urokinase plasminogen activator surface receptor (Fragment)	PLAUR	1	1	0.0315	31637.7	6.65
M0R0Y4	Urokinase plasminogen activator surface receptor	PLAUR	1	1	0.0486	20637	6.17
Q03405	Urokinase plasminogen activator surface receptor (U-PAR) (uPAR) (Monocyte activation antigen Mo3) (CD antigen CD87)	PLAUR MO3 UPAR	1	1	0.0269	36977.6	6.19
Q9UPI5	U-plasminogen activator receptor form 2-human [AA 1-206] (Fragment)	PLAUR	1	1	0.0359	27923.3	5.93
M0R0H5	Urokinase plasminogen activator surface receptor (Fragment)	PLAUR	1	1	0.0588	17140.1	5.43
M0R2E9	Urokinase plasminogen activator surface receptor (Fragment)	PLAUR	1	1	0.0592	17195.1	5.07
O60249	Heterogeneous nuclear ribonucleoprotein Q (hnRNP Q) (Glycine- and tyrosine-rich RNA-binding protein) (GRY-RBP) (NS1-associated protein 1) (Synaptotagmin-binding, cytoplasmic RNA-interacting protein)	SYNCRIP HNRPQ NSAP1	1	1	0.0769	8710.82	7.99
Q8NI62	Ribosomal protein S2	OK/KNS-cl.6	1	1	0.0759	8757.79	7.79
Q8J014	Ribosomal protein S2	rps2	1	1	0.0258	25604.9	9.88
Q8N5L9	Ribosomal protein S2	RPS2	1	1	0.0205	31336.1	10.25
Q9BSW5	RPS2 protein (Fragment)	RPS2	1	1	0.0619	10541	9.29
P15880	40S ribosomal protein S2 (40S ribosomal protein S4) (Protein LLRep3)	RPS2 RPS4	1	1	0.0205	31324.1	10.25
Q6ZNN8	CDNA FLJ27420 fis, clone WMC07143		1	1	0.0395	17002.3	9.97
Q6IPX5	Ribosomal protein S2	RPS2	1	1	0.0205	31296	10.25
A4D0Y7	Similar to 40S ribosomal protein S2	LOC392781 tcag7.979	1	1	0.0313	21068.4	9.98
H0YEN5	40S ribosomal protein S2 (Fragment)	RPS2	1	1	0.0308	21153.7	9.86
Q3KQT6	Ribosomal protein S2	RPS2	1	1	0.0205	31384.2	10.25
E9PQD7	40S ribosomal protein S2	RPS2	1	1	0.0255	25210.8	10.26
Q05CK9	SYNCRIP protein (Fragment)	SYNCRIP	1	1	0.0177	50649.9	6.27
Q6MZS5	Putative uncharacterized protein DKFZp686A13234 (Fragment)	DKFZp686A13234	1	1	0.0131	68358.6	9.01
Q0VGD6	HNRPR protein (Fragment)	HNRPR	1	1	0.0132	67860.1	9.01
B2R8Z8	cDNA, FLJ94136, highly similar to Homo sapiens synaptotagmin binding, cytoplasmic RNA interacting protein (SYNCRIP), mRNA		1	1	0.0128	69600.8	8.84
B4DMB1	cDNA FLJ53358, highly similar to Heterogeneous nuclear ribonucleoprotein R		1	1	0.0134	67006.9	8.42
B2R7W4	cDNA, FLJ93632, highly similar to Homo sapiens heterogeneous nuclear ribonucleoprotein R (HNRPR), mRNA		1	1	0.0126	70901.1	7.57
O60506	Heterogeneous nuclear ribonucleoprotein C-like 1 (hnRNP C-like-1) (hnRNP core protein C-like 1)	HNRNPCL1 HNRPCL1	1	1	0.0128	69601.8	8.68
B7Z645	Synaptotagmin binding, cytoplasmic RNA interacting protein, isoform CRA_b (cDNA FLJ50849, highly similar to Heterogeneous nuclear ribonucleoprotein Q)	SYNCRIP hCG_401112	1	1	0.0172	52045.9	9.19
Q59GL1	Synaptotagmin binding, cytoplasmic RNA interacting protein variant (Fragment)		1	1	0.015	59606.1	8.82
O43390	Ribosomal protein S2 (Fragment)		1	1	0.0126	70942.2	8.23
B4DT28	Heterogeneous nuclear ribonucleoprotein R (Heterogeneous nuclear ribonucleoprotein R, isoform CRA_a) (cDNA FLJ54544, highly similar to Heterogeneous nuclear ribonucleoprotein R)	HNRNPR HNRPR hCG_38907	1	1	0.0162	55717.5	9.26
Q53G71	Calreticulin variant (Fragment)		1	1	0.0222	46918.4	4.3
P27797	Calreticulin (CRP55) (Calregulin) (Endoplasmic reticulum resident protein 60) (ERp60) (HACBP) (grp60)	CALR CRTC	1	1	0.0216	48141	4.29
B4DHR1	cDNA FLJ53009, highly similar to Calreticulin		1	1	0.0425	24286.8	4.91
Q59GD4	Collagen, type V, alpha 3 preproprotein variant (Fragment)		1	1	0.0042	162769	6.25
H0YH38	Probable phospholipid-transporting ATPase IK (Fragment)	ATP8B3	1	1	0.0238	33264.9	9.51
P25940	Collagen alpha-3(V) chain	COL5A3	1	1	0.004	172119	6.44
Q5TEJ0	Replication protein A 32 kDa subunit (Fragment)	RPA2	1	1	0.0738	13242.6	5.21
B4DL94	cDNA FLJ51490, highly similar to Replication protein A 32 kDa subunit		1	1	0.0865	11134.3	5.84
P15927	Replication protein A 32 kDa subunit (RP-A p32) (Replication factor A protein 2) (RF-A protein 2) (Replication protein A 34 kDa subunit) (RP-A p34)	RPA2 REPA2 RPA32 RPA34	1	1	0.0333	29246.5	5.75
B4DQD9	cDNA FLJ61154, highly similar to Replication protein A 32 kDa subunit		1	1	0.0341	28542.7	5.9
B2R7E8	cDNA, FLJ93412, highly similar to Homo sapiens replication protein A2, 32kDa (RPA2), mRNA		1	1	0.0333	29262.5	5.75
B4DUL2	cDNA FLJ57152, highly similar to Replication protein A 32 kDa subunit		1	1	0.0517	19062.2	5.45
Q65ZQ3	FBRNP	D10S102	1	1	0.0372	29356.4	8.5
B4DDB6	Heterogeneous nuclear ribonucleoprotein A3, isoform CRA_a (cDNA FLJ52659, highly similar to Heterogeneous nuclear ribonucleoprotein A3) (cDNA, FLJ79333, highly similar to Heterogeneous nuclear ribonucleoprotein A3)	HNRPA3 hCG_2005824	1	1	0.0281	37028.6	8.46
B4E3E6	cDNA FLJ58832, highly similar to Heterogeneous nuclear ribonucleoprotein A3		1	1	0.031	34188.8	8.18
P51991	Heterogeneous nuclear ribonucleoprotein A3 (hnRNP A3)	HNRNPA3 HNRPA3	1	1	0.0265	39594.5	9.1
Q6NSG7	High-mobility group nucleosome binding domain 1	HMGN1	1	1	0.1	10688.8	9.6
D3DWY4	HCG17955, isoform CRA_a	hCG_17955	1	1	0.1	10884.2	9.99
P05114	ADP/ATP translocase 2 (ADP,ATP carrier protein 2) (ADP,ATP carrier protein, fibroblast isoform) (Adenine nucleotide translocator 2) (ANT 2) (Solute carrier family 25 member 5) [Cleaved into: ADP/ATP translocase 2, N-terminally processed]	SLC25A5 ANT2	1	1	0.1	10658.8	9.6
Q3B790	High-mobility group nucleosome binding domain 1	HMGN1	1	1	0.1	10674.7	9.52
A6NL93	Non-histone chromosomal protein HMG-14	HMGN1	1	1	0.1111	9535.46	9.05
A6NEL0	Non-histone chromosomal protein HMG-14	HMGN1	1	1	0.0862	12434.6	9.4
Q6NZ55	60S ribosomal protein L13	RPL13	1	1	0.0379	24265.2	11.65
A8K4C8	60S ribosomal protein L13	RPL13 hCG_1723872	1	1	0.0379	24261.2	11.65
P26373	60S ribosomal protein L13 (Breast basic conserved protein 1)	RPL13 BBC1 OK/SW-cl.46	1	1	0.0379	24261.2	11.65
J3QSB4	60S ribosomal protein L13 (Fragment)	RPL13	1	1	0.0635	14692.1	12.12
Q86W20	Protease serine 1 (EC 3.4.21.4) (Fragment)	PRSS1	1	1	0.1548	9166.47	10.28
Q7Z5F4	Protease serine 4 isoform B		1	1	0.0498	28198.7	6.15
Q8N2U3	PRSS3 protein (Fragment)	PRSS3	1	1	0.0518	27091.3	5.75
A1A508	PRSS3 protein	PRSS3	1	1	0.0526	26486.8	6.87
B1AN99	Trypsin-3 (Fragment)	PRSS3	1	1	0.073	19400.9	5.69
P35030	Trypsin-3 (EC 3.4.21.4) (Brain trypsinogen) (Mesotrypsinogen) (Serine protease 3) (Serine protease 4) (Trypsin III) (Trypsin IV)	PRSS3 PRSS4 TRY3 TRY4	1	1	0.0428	32528.5	7.46
Q8IWR8	Ribosomal protein L19 (Fragment)		1	1	0.052	20819.5	11.44
J3QR09	Ribosomal protein L19	RPL19	1	1	0.0466	23134.3	11.48
Q53G49	Ribosomal protein L19 (Fragment)		1	1	0.0459	23466.7	11.41
P84098	60S ribosomal protein L19	RPL19	1	1	0.0459	23465.7	11.48
J3KTE4	Ribosomal protein L19	RPL19 hCG_31402	1	1	0.0464	23247.4	11.48
Q8TA90	Similar to Elongation factor 2b (Fragment)		1	1	0.0135	57499.7	6.51
E2DRY6	Enolase (EC 4.2.1.11)		1	1	0.0207	36554.2	6.16
L0R849	Zinc finger CCCH domain-containing protein 4 (Fragment)	ZC3H4	1	1	0.018	42341	5.64
Q9BV84	SEC16A protein (Fragment)	SEC16A	1	1	0.0376	54107.1	6.34
A4QN18	SEC16A protein (Fragment)	SEC16A	1	1	0.0097	211072	5.31
J3KNL6	Protein transport protein Sec16A	SEC16A	1	1	0.0081	251891	5.51
A4QN19	SEC16A protein (Fragment)	SEC16A	1	1	0.011	186491	5.25
O15027	ATP-dependent RNA helicase DDX3Y (EC 3.6.4.13) (DEAD box protein 3, Y-chromosomal)	DDX3Y DBY	1	1	0.0087	233514	5.4
F1T0I1	Protein transport protein Sec16A	SEC16A	1	1	0.0081	249479	5.54
Q9H2N7	HCLA-iso		1	1	0.0172	39156.6	10.37
Q9HDB2	Putative uncharacterized protein CATX-3 (Fragment)	CATX-3	1	1	0.2188	3393.78	6.74
S6C4R6	IgG L chain		1	1	0.038	20314.6	6.22
S6B2A1	IgG L chain		1	1	0.038	20372.7	5.37
P83593	Ig kappa chain V-IV region STH (Fragment)		1	1	0.0642	12060.3	7.94
P06313	Ig kappa chain V-IV region B17		1	1	0.0526	14632.4	6.15
P06314	ATP synthase subunit beta, mitochondrial (EC 3.6.3.14)	ATP5B ATPMB ATPSB	1	1	0.0522	14965.7	6.15
P06312	Ig kappa chain V-IV region JI		1	1	0.0579	13379.9	5.09
P01625	Keratin, type I cytoskeletal 14 (Cytokeratin-14) (CK-14) (Keratin-14) (K14)	KRT14	1	1	0.0614	12639.9	7.92
The list of TRPS1-binding proteins was identified using Co-IP followed by MS identification from our previous work (Wu,L. et.al, 2014).
Known DNA repair proteins identified in TRPS1-binding proteins are highlighted via filling the related table boxes with yellow colors.

## Sheet: GO-biological processes of TBPs
Analysis Type:	PANTHER Overrepresentation Test (Released 20200728)
Annotation Version and Release Date:	GO Ontology database DOI: 10.5281/zenodo.3980761 Released 2020-08-10
Analyzed List:	upload_1 (Homo sapiens)
Reference List:	Homo sapiens (all genes in database)
Test Type:	FISHER
Correction:	FDR
GO biological process complete	Homo sapiens - REFLIST (20851)	upload_1 (253)	upload_1 (expected)	upload_1 (over/under)	upload_1 (fold Enrichment)	upload_1 (raw P-value)	upload_1 (FDR)
positive regulation of telomerase RNA reverse transcriptase activity (GO:1905663)	2	2	.02	+	82.42	8.45E-04	3.38E-02
positive regulation of single strand break repair (GO:1903518)	2	2	.02	+	82.42	8.45E-04	3.38E-02
CRD-mediated mRNA stabilization (GO:0070934)	5	4	.06	+	65.93	2.42E-06	1.64E-04
nitrobenzene metabolic process (GO:0018916)	4	3	.05	+	61.81	5.75E-05	3.11E-03
histone H3-K27 trimethylation (GO:0098532)	6	4	.07	+	54.94	4.00E-06	2.68E-04
protein localization to cytoplasmic stress granule (GO:1903608)	7	4	.08	+	47.09	6.23E-06	4.03E-04
establishment of integrated proviral latency (GO:0075713)	8	4	.10	+	41.21	9.26E-06	5.86E-04
establishment of viral latency (GO:0019043)	10	4	.12	+	32.97	1.84E-05	1.14E-03
SRP-dependent cotranslational protein targeting to membrane (GO:0006614)	96	37	1.16	+	31.76	2.20E-40	7.01E-37
cotranslational protein targeting to membrane (GO:0006613)	101	38	1.23	+	31.01	3.86E-41	2.05E-37
histone H3-K27 methylation (GO:0070734)	11	4	.13	+	29.97	2.48E-05	1.48E-03
protein targeting to ER (GO:0045047)	111	38	1.35	+	28.21	7.40E-40	1.96E-36
viral transcription (GO:0019083)	115	39	1.40	+	27.95	9.14E-41	3.63E-37
viral latency (GO:0019042)	12	4	.15	+	27.47	3.28E-05	1.92E-03
ATF6-mediated unfolded protein response (GO:0036500)	9	3	.11	+	27.47	3.46E-04	1.56E-02
alternative mRNA splicing, via spliceosome (GO:0000380)	18	6	.22	+	27.47	3.14E-07	2.37E-05
negative regulation of RNA splicing (GO:0033119)	27	9	.33	+	27.47	3.15E-10	3.32E-08
establishment of protein localization to endoplasmic reticulum (GO:0072599)	115	38	1.40	+	27.23	2.26E-39	5.12E-36
nuclear-transcribed mRNA catabolic process, nonsense-mediated decay (GO:0000184)	120	38	1.46	+	26.10	8.67E-39	1.53E-35
negative regulation of mRNA splicing, via spliceosome (GO:0048025)	23	7	.28	+	25.08	5.27E-08	4.48E-06
protein folding in endoplasmic reticulum (GO:0034975)	10	3	.12	+	24.72	4.46E-04	1.93E-02
ribosomal large subunit assembly (GO:0000027)	30	9	.36	+	24.72	6.87E-10	7.05E-08
DNA ligation (GO:0006266)	14	4	.17	+	23.55	5.41E-05	2.94E-03
negative regulation of chromatin silencing (GO:0031936)	14	4	.17	+	23.55	5.41E-05	2.93E-03
protein localization to endoplasmic reticulum (GO:0070972)	142	39	1.72	+	22.64	8.91E-38	1.42E-34
cellular hyperosmotic response (GO:0071474)	11	3	.13	+	22.48	5.62E-04	2.38E-02
translational initiation (GO:0006413)	144	39	1.75	+	22.32	1.41E-37	2.04E-34
nucleosome positioning (GO:0016584)	15	4	.18	+	21.98	6.78E-05	3.59E-03
viral gene expression (GO:0019080)	154	41	1.87	+	21.94	3.11E-39	6.19E-36
positive regulation of cytoplasmic translation (GO:2000767)	12	3	.15	+	20.60	6.96E-04	2.90E-02
DNA unwinding involved in DNA replication (GO:0006268)	16	4	.19	+	20.60	8.40E-05	4.39E-03
rDNA heterochromatin assembly (GO:0000183)	12	3	.15	+	20.60	6.96E-04	2.90E-02
xenobiotic catabolic process (GO:0042178)	12	3	.15	+	20.60	6.96E-04	2.89E-02
mRNA cis splicing, via spliceosome (GO:0045292)	34	8	.41	+	19.39	3.17E-08	2.75E-06
axo-dendritic protein transport (GO:0099640)	13	3	.16	+	19.02	8.49E-04	3.38E-02
positive regulation of chromatin binding (GO:0035563)	13	3	.16	+	19.02	8.49E-04	3.38E-02
cytoplasmic translation (GO:0002181)	75	17	.91	+	18.68	8.05E-16	1.41E-13
ribosome assembly (GO:0042255)	68	15	.83	+	18.18	5.90E-14	8.93E-12
negative regulation of mRNA processing (GO:0050686)	32	7	.39	+	18.03	3.63E-07	2.72E-05
nucleotide-excision repair, DNA gap filling (GO:0006297)	23	5	.28	+	17.92	1.87E-05	1.15E-03
positive regulation of receptor biosynthetic process (GO:0010870)	14	3	.17	+	17.66	1.02E-03	4.02E-02
protein targeting to membrane (GO:0006612)	183	39	2.22	+	17.56	4.05E-34	4.60E-31
regulation of chromatin silencing (GO:0031935)	19	4	.23	+	17.35	1.49E-04	7.44E-03
stress granule assembly (GO:0034063)	20	4	.24	+	16.48	1.77E-04	8.73E-03
tRNA splicing, via endonucleolytic cleavage and ligation (GO:0006388)	15	3	.18	+	16.48	1.22E-03	4.69E-02
ribosomal large subunit biogenesis (GO:0042273)	75	15	.91	+	16.48	2.06E-13	2.98E-11
nuclear-transcribed mRNA catabolic process (GO:0000956)	200	39	2.43	+	16.07	7.93E-33	7.88E-30
regulation of alternative mRNA splicing, via spliceosome (GO:0000381)	77	15	.93	+	16.05	2.89E-13	3.99E-11
cellular response to interleukin-7 (GO:0098761)	31	6	.38	+	15.95	4.76E-06	3.17E-04
response to interleukin-7 (GO:0098760)	31	6	.38	+	15.95	4.76E-06	3.15E-04
negative regulation of mRNA metabolic process (GO:1903312)	89	17	1.08	+	15.74	9.61E-15	1.61E-12
positive regulation of interferon-alpha production (GO:0032727)	21	4	.25	+	15.70	2.09E-04	1.00E-02
ribosomal small subunit assembly (GO:0000028)	21	4	.25	+	15.70	2.09E-04	1.00E-02
positive regulation of viral genome replication (GO:0045070)	37	7	.45	+	15.59	8.60E-07	6.18E-05
mRNA stabilization (GO:0048255)	49	9	.59	+	15.14	2.83E-08	2.49E-06
glutathione derivative biosynthetic process (GO:1901687)	22	4	.27	+	14.98	2.45E-04	1.15E-02
glutathione derivative metabolic process (GO:1901685)	22	4	.27	+	14.98	2.45E-04	1.15E-02
mRNA catabolic process (GO:0006402)	220	39	2.67	+	14.61	1.95E-31	1.72E-28
positive regulation of signal transduction by p53 class mediator (GO:1901798)	23	4	.28	+	14.33	2.85E-04	1.32E-02
regulation of mRNA splicing, via spliceosome (GO:0048024)	115	20	1.40	+	14.33	1.96E-16	3.71E-14
negative regulation of mRNA catabolic process (GO:1902373)	58	10	.70	+	14.21	8.11E-09	7.72E-07
positive regulation of gene silencing by miRNA (GO:2000637)	24	4	.29	+	13.74	3.29E-04	1.49E-02
RNA catabolic process (GO:0006401)	252	41	3.06	+	13.41	1.03E-31	9.61E-29
positive regulation of viral life cycle (GO:1903902)	62	10	.75	+	13.29	1.43E-08	1.33E-06
RNA stabilization (GO:0043489)	56	9	.68	+	13.25	7.90E-08	6.47E-06
positive regulation of posttranscriptional gene silencing (GO:0060148)	25	4	.30	+	13.19	3.78E-04	1.68E-02
regulation of interferon-alpha production (GO:0032647)	26	4	.32	+	12.68	4.33E-04	1.88E-02
ATP-dependent chromatin remodeling (GO:0043044)	79	12	.96	+	12.52	9.27E-10	9.32E-08
negative regulation of RNA catabolic process (GO:1902369)	68	10	.83	+	12.12	3.16E-08	2.76E-06
regulation of RNA splicing (GO:0043484)	158	23	1.92	+	12.00	3.36E-17	6.59E-15
heterochromatin assembly (GO:0031507)	28	4	.34	+	11.77	5.57E-04	2.37E-02
chromosome condensation (GO:0030261)	43	6	.52	+	11.50	2.54E-05	1.51E-03
establishment of protein localization to membrane (GO:0090150)	294	41	3.57	+	11.49	2.41E-29	1.42E-26
ATP biosynthetic process (GO:0006754)	36	5	.44	+	11.45	1.25E-04	6.41E-03
maturation of LSU-rRNA (GO:0000470)	29	4	.35	+	11.37	6.28E-04	2.65E-02
ATP transport (GO:0015867)	29	4	.35	+	11.37	6.28E-04	2.65E-02
regulation of mRNA processing (GO:0050684)	154	21	1.87	+	11.24	2.71E-15	4.63E-13
negative regulation of telomere maintenance (GO:0032205)	37	5	.45	+	11.14	1.41E-04	7.09E-03
CENP-A containing nucleosome assembly (GO:0034080)	30	4	.36	+	10.99	7.05E-04	2.91E-02
CENP-A containing chromatin organization (GO:0061641)	30	4	.36	+	10.99	7.05E-04	2.90E-02
DNA duplex unwinding (GO:0032508)	106	14	1.29	+	10.89	1.91E-10	2.10E-08
heterochromatin organization (GO:0070828)	38	5	.46	+	10.84	1.58E-04	7.84E-03
DNA geometric change (GO:0032392)	114	15	1.38	+	10.84	4.45E-11	5.16E-09
interleukin-12-mediated signaling pathway (GO:0035722)	46	6	.56	+	10.75	3.59E-05	2.08E-03
regulation of cytoplasmic translation (GO:2000765)	31	4	.38	+	10.63	7.88E-04	3.21E-02
regulation of histone deacetylation (GO:0031063)	31	4	.38	+	10.63	7.88E-04	3.20E-02
purine ribonucleoside triphosphate biosynthetic process (GO:0009206)	47	6	.57	+	10.52	4.01E-05	2.28E-03
cellular response to interleukin-12 (GO:0071349)	48	6	.58	+	10.30	4.46E-05	2.52E-03
purine nucleoside triphosphate biosynthetic process (GO:0009145)	48	6	.58	+	10.30	4.46E-05	2.52E-03
response to interleukin-12 (GO:0070671)	49	6	.59	+	10.09	4.96E-05	2.75E-03
chromatin remodeling at centromere (GO:0031055)	33	4	.40	+	9.99	9.76E-04	3.85E-02
rRNA processing (GO:0006364)	260	31	3.15	+	9.83	1.59E-20	3.83E-18
protein targeting (GO:0006605)	372	44	4.51	+	9.75	9.18E-29	4.86E-26
adenine nucleotide transport (GO:0051503)	34	4	.41	+	9.70	1.08E-03	4.23E-02
negative regulation of gene silencing (GO:0060969)	34	4	.41	+	9.70	1.08E-03	4.22E-02
positive regulation of translation (GO:0045727)	139	16	1.69	+	9.49	6.12E-11	6.95E-09
rRNA metabolic process (GO:0016072)	271	31	3.29	+	9.43	4.77E-20	1.11E-17
purine ribonucleotide transport (GO:0015868)	35	4	.42	+	9.42	1.19E-03	4.61E-02
ribonucleoside triphosphate biosynthetic process (GO:0009201)	53	6	.64	+	9.33	7.41E-05	3.90E-03
ribosome biogenesis (GO:0042254)	336	38	4.08	+	9.32	2.97E-24	9.46E-22
purine ribonucleoside triphosphate metabolic process (GO:0009205)	62	7	.75	+	9.30	1.88E-05	1.15E-03
cellular response to osmotic stress (GO:0071470)	36	4	.44	+	9.16	1.31E-03	5.01E-02
regulation of viral genome replication (GO:0045069)	99	11	1.20	+	9.16	8.86E-08	7.23E-06
purine nucleotide transport (GO:0015865)	36	4	.44	+	9.16	1.31E-03	4.99E-02
regulation of mRNA stability (GO:0043488)	190	21	2.31	+	9.11	1.17E-13	1.73E-11
positive regulation of ATPase activity (GO:0032781)	55	6	.67	+	8.99	8.95E-05	4.63E-03
regulation of mRNA metabolic process (GO:1903311)	350	38	4.25	+	8.95	1.12E-23	3.30E-21
regulation of gene silencing (GO:0060968)	112	12	1.36	+	8.83	3.30E-08	2.85E-06
translation (GO:0006412)	393	42	4.77	+	8.81	7.05E-26	2.87E-23
nucleobase-containing compound catabolic process (GO:0034655)	384	41	4.66	+	8.80	2.95E-25	1.15E-22
base-excision repair (GO:0006284)	47	5	.57	+	8.77	3.91E-04	1.73E-02
telomere organization (GO:0032200)	104	11	1.26	+	8.72	1.40E-07	1.10E-05
regulation of RNA stability (GO:0043487)	199	21	2.41	+	8.70	2.68E-13	3.76E-11
chromatin organization involved in negative regulation of transcription (GO:0097549)	76	8	.92	+	8.68	7.59E-06	4.88E-04
histone exchange (GO:0043486)	48	5	.58	+	8.58	4.27E-04	1.87E-02
negative regulation of gene expression, epigenetic (GO:0045814)	77	8	.93	+	8.56	8.29E-06	5.29E-04
regulation of mRNA catabolic process (GO:0061013)	212	22	2.57	+	8.55	9.68E-14	1.44E-11
ribonucleoside triphosphate metabolic process (GO:0009199)	68	7	.83	+	8.48	3.25E-05	1.90E-03
ribonucleoprotein complex export from nucleus (GO:0071426)	127	13	1.54	+	8.44	1.44E-08	1.33E-06
establishment of protein localization to organelle (GO:0072594)	451	46	5.47	+	8.41	1.57E-27	7.58E-25
positive regulation of viral process (GO:0048524)	108	11	1.31	+	8.39	1.99E-07	1.55E-05
ribonucleoprotein complex localization (GO:0071166)	128	13	1.55	+	8.37	1.57E-08	1.45E-06
peptide biosynthetic process (GO:0043043)	418	42	5.07	+	8.28	6.43E-25	2.32E-22
mRNA export from nucleus (GO:0006406)	110	11	1.33	+	8.24	2.36E-07	1.82E-05
mRNA-containing ribonucleoprotein complex export from nucleus (GO:0071427)	110	11	1.33	+	8.24	2.36E-07	1.81E-05
double-strand break repair via nonhomologous end joining (GO:0006303)	60	6	.73	+	8.24	1.39E-04	7.03E-03
purine nucleoside triphosphate metabolic process (GO:0009144)	70	7	.85	+	8.24	3.86E-05	2.22E-03
telomere maintenance (GO:0000723)	101	10	1.23	+	8.16	9.16E-07	6.56E-05
regulation of telomere maintenance (GO:0032204)	81	8	.98	+	8.14	1.17E-05	7.31E-04
protein export from nucleus (GO:0006611)	152	15	1.84	+	8.13	1.74E-09	1.72E-07
DNA conformation change (GO:0071103)	304	30	3.69	+	8.13	8.58E-18	1.77E-15
mitotic nuclear envelope reassembly (GO:0007084)	51	5	.62	+	8.08	5.52E-04	2.37E-02
positive regulation of mRNA catabolic process (GO:0061014)	51	5	.62	+	8.08	5.52E-04	2.36E-02
RNA export from nucleus (GO:0006405)	135	13	1.64	+	7.94	2.82E-08	2.49E-06
nucleosome assembly (GO:0006334)	116	11	1.41	+	7.82	3.87E-07	2.87E-05
RNA transport (GO:0050658)	201	19	2.44	+	7.79	2.22E-11	2.67E-09
nucleic acid transport (GO:0050657)	201	19	2.44	+	7.79	2.22E-11	2.65E-09
viral process (GO:0016032)	816	77	9.90	+	7.78	1.24E-44	1.97E-40
negative regulation of translation (GO:0017148)	138	13	1.67	+	7.76	3.59E-08	3.08E-06
positive regulation of cellular amide metabolic process (GO:0034250)	170	16	2.06	+	7.76	9.33E-10	9.33E-08
chromatin remodeling (GO:0006338)	181	17	2.20	+	7.74	2.83E-10	3.04E-08
negative regulation of DNA recombination (GO:0045910)	64	6	.78	+	7.73	1.93E-04	9.47E-03
establishment of RNA localization (GO:0051236)	203	19	2.46	+	7.71	2.60E-11	3.08E-09
heterocycle catabolic process (GO:0046700)	440	41	5.34	+	7.68	3.42E-23	9.89E-21
mRNA metabolic process (GO:0016071)	698	65	8.47	+	7.67	5.61E-37	7.43E-34
cellular nitrogen compound catabolic process (GO:0044270)	441	41	5.35	+	7.66	3.70E-23	1.05E-20
positive regulation of response to DNA damage stimulus (GO:2001022)	108	10	1.31	+	7.63	1.61E-06	1.12E-04
nuclear envelope reassembly (GO:0031468)	54	5	.66	+	7.63	7.03E-04	2.91E-02
negative regulation of chromatin organization (GO:1905268)	65	6	.79	+	7.61	2.09E-04	1.01E-02
nucleoside triphosphate biosynthetic process (GO:0009142)	65	6	.79	+	7.61	2.09E-04	1.01E-02
positive regulation of type I interferon production (GO:0032481)	76	7	.92	+	7.59	6.26E-05	3.34E-03
ribonucleoprotein complex biogenesis (GO:0022613)	470	43	5.70	+	7.54	5.12E-24	1.56E-21
non-recombinational repair (GO:0000726)	66	6	.80	+	7.49	2.26E-04	1.07E-02
chromatin assembly or disassembly (GO:0006333)	166	15	2.01	+	7.45	5.28E-09	5.09E-07
nuclear export (GO:0051168)	166	15	2.01	+	7.45	5.28E-09	5.06E-07
regulation of gene silencing by miRNA (GO:0060964)	89	8	1.08	+	7.41	2.20E-05	1.33E-03
chromatin organization involved in regulation of transcription (GO:0034401)	89	8	1.08	+	7.41	2.20E-05	1.33E-03
regulation of viral life cycle (GO:1903900)	156	14	1.89	+	7.40	1.87E-08	1.71E-06
aromatic compound catabolic process (GO:0019439)	458	41	5.56	+	7.38	1.37E-22	3.83E-20
response to gamma radiation (GO:0010332)	56	5	.68	+	7.36	8.19E-04	3.30E-02
chromatin assembly (GO:0031497)	146	13	1.77	+	7.34	6.63E-08	5.55E-06
mRNA 3'-end processing (GO:0031124)	90	8	1.09	+	7.33	2.37E-05	1.42E-03
nucleobase-containing compound transport (GO:0015931)	262	23	3.18	+	7.23	6.63E-13	8.93E-11
regulation of gene expression, epigenetic (GO:0040029)	172	15	2.09	+	7.19	8.24E-09	7.80E-07
ribonucleoprotein complex assembly (GO:0022618)	195	17	2.37	+	7.18	8.18E-10	8.28E-08
negative regulation of chromosome organization (GO:2001251)	138	12	1.67	+	7.17	2.71E-07	2.06E-05
regulation of posttranscriptional gene silencing (GO:0060147)	92	8	1.12	+	7.17	2.75E-05	1.62E-03
regulation of gene silencing by RNA (GO:0060966)	92	8	1.12	+	7.17	2.75E-05	1.62E-03
regulation of translational initiation (GO:0006446)	81	7	.98	+	7.12	9.10E-05	4.70E-03
symbiotic process (GO:0044403)	908	78	11.02	+	7.08	1.62E-42	1.29E-38
peptide metabolic process (GO:0006518)	538	46	6.53	+	7.05	1.55E-24	5.23E-22
RNA localization (GO:0006403)	225	19	2.73	+	6.96	1.33E-10	1.48E-08
DNA packaging (GO:0006323)	190	16	2.31	+	6.94	4.13E-09	4.00E-07
ribonucleoprotein complex subunit organization (GO:0071826)	202	17	2.45	+	6.94	1.35E-09	1.34E-07
organic cyclic compound catabolic process (GO:1901361)	491	41	5.96	+	6.88	1.52E-21	3.95E-19
negative regulation of cellular amide metabolic process (GO:0034249)	156	13	1.89	+	6.87	1.36E-07	1.07E-05
mRNA splicing, via spliceosome (GO:0000398)	303	25	3.68	+	6.80	2.29E-13	3.28E-11
RNA splicing, via transesterification reactions with bulged adenosine as nucleophile (GO:0000377)	303	25	3.68	+	6.80	2.29E-13	3.25E-11
mRNA transport (GO:0051028)	158	13	1.92	+	6.78	1.56E-07	1.21E-05
positive regulation of DNA repair (GO:0045739)	73	6	.89	+	6.77	3.74E-04	1.67E-02
transcription-coupled nucleotide-excision repair (GO:0006283)	73	6	.89	+	6.77	3.74E-04	1.67E-02
RNA splicing, via transesterification reactions (GO:0000375)	306	25	3.71	+	6.73	2.81E-13	3.92E-11
ncRNA processing (GO:0034470)	433	35	5.25	+	6.66	4.56E-18	9.53E-16
regulation of telomere maintenance via telomere lengthening (GO:1904356)	62	5	.75	+	6.65	1.25E-03	4.81E-02
cellular response to leukemia inhibitory factor (GO:1990830)	100	8	1.21	+	6.59	4.79E-05	2.69E-03
response to leukemia inhibitory factor (GO:1990823)	100	8	1.21	+	6.59	4.79E-05	2.68E-03
ribosomal small subunit biogenesis (GO:0042274)	75	6	.91	+	6.59	4.28E-04	1.87E-02
protein localization to membrane (GO:0072657)	531	42	6.44	+	6.52	3.11E-21	7.85E-19
regulation of translation (GO:0006417)	380	30	4.61	+	6.51	2.35E-15	4.07E-13
protein localization to organelle (GO:0033365)	776	61	9.42	+	6.48	8.51E-31	6.44E-28
negative regulation of DNA metabolic process (GO:0051053)	141	11	1.71	+	6.43	2.31E-06	1.57E-04
regulation of signal transduction by p53 class mediator (GO:1901796)	181	14	2.20	+	6.37	1.05E-07	8.46E-06
amide biosynthetic process (GO:0043604)	545	42	6.61	+	6.35	7.73E-21	1.89E-18
nucleosome organization (GO:0034728)	156	12	1.89	+	6.34	9.19E-07	6.55E-05
regulation of ATPase activity (GO:0043462)	79	6	.96	+	6.26	5.55E-04	2.36E-02
nucleoside triphosphate metabolic process (GO:0009141)	93	7	1.13	+	6.20	2.03E-04	9.91E-03
RNA splicing (GO:0008380)	407	30	4.94	+	6.07	1.29E-14	2.11E-12
protein-DNA complex assembly (GO:0065004)	204	15	2.48	+	6.06	6.83E-08	5.66E-06
regulation of viral process (GO:0050792)	218	16	2.65	+	6.05	2.54E-08	2.26E-06
intracellular protein transport (GO:0006886)	992	72	12.04	+	5.98	1.51E-34	1.85E-31
positive regulation of mRNA metabolic process (GO:1903313)	83	6	1.01	+	5.96	7.09E-04	2.91E-02
posttranscriptional regulation of gene expression (GO:0010608)	557	40	6.76	+	5.92	7.47E-19	1.58E-16
nuclear envelope organization (GO:0006998)	84	6	1.02	+	5.89	7.52E-04	3.07E-02
regulation of DNA recombination (GO:0000018)	127	9	1.54	+	5.84	3.95E-05	2.26E-03
antigen processing and presentation of exogenous peptide antigen via MHC class II (GO:0019886)	99	7	1.20	+	5.83	2.91E-04	1.35E-02
gene silencing by RNA (GO:0031047)	85	6	1.03	+	5.82	7.97E-04	3.21E-02
antigen processing and presentation of peptide or polysaccharide antigen via MHC class II (GO:0002504)	101	7	1.23	+	5.71	3.26E-04	1.48E-02
antigen processing and presentation of peptide antigen via MHC class II (GO:0002495)	101	7	1.23	+	5.71	3.26E-04	1.48E-02
protein-containing complex localization (GO:0031503)	261	18	3.17	+	5.68	8.28E-09	7.79E-07
regulation of cellular amide metabolic process (GO:0034248)	438	30	5.31	+	5.64	7.81E-14	1.17E-11
ncRNA metabolic process (GO:0034660)	526	36	6.38	+	5.64	2.04E-16	3.82E-14
regulation of symbiotic process (GO:0043903)	234	16	2.84	+	5.64	6.38E-08	5.39E-06
gene silencing (GO:0016458)	148	10	1.80	+	5.57	2.17E-05	1.32E-03
regulation of intrinsic apoptotic signaling pathway (GO:2001242)	163	11	1.98	+	5.56	8.52E-06	5.41E-04
RNA processing (GO:0006396)	924	61	11.21	+	5.44	6.17E-27	2.80E-24
nucleotide-excision repair (GO:0006289)	107	7	1.30	+	5.39	4.53E-04	1.96E-02
protein-DNA complex subunit organization (GO:0071824)	245	16	2.97	+	5.38	1.15E-07	9.22E-06
double-strand break repair (GO:0006302)	187	12	2.27	+	5.29	5.39E-06	3.55E-04
regulation of type I interferon production (GO:0032479)	125	8	1.52	+	5.27	2.06E-04	1.00E-02
viral life cycle (GO:0019058)	222	14	2.69	+	5.20	1.07E-06	7.62E-05
antigen processing and presentation of exogenous peptide antigen (GO:0002478)	178	11	2.16	+	5.09	1.85E-05	1.14E-03
antigen processing and presentation of exogenous antigen (GO:0019884)	186	11	2.26	+	4.87	2.72E-05	1.62E-03
nuclear transport (GO:0051169)	271	16	3.29	+	4.87	4.18E-07	3.09E-05
DNA-dependent DNA replication (GO:0006261)	137	8	1.66	+	4.81	3.71E-04	1.66E-02
DNA replication (GO:0006260)	223	13	2.71	+	4.80	5.89E-06	3.83E-04
regulation of DNA metabolic process (GO:0051052)	380	22	4.61	+	4.77	3.72E-09	3.63E-07
mRNA processing (GO:0006397)	486	28	5.90	+	4.75	2.71E-11	3.19E-09
antigen processing and presentation of peptide antigen (GO:0048002)	194	11	2.35	+	4.67	3.93E-05	2.25E-03
cellular amide metabolic process (GO:0043603)	813	46	9.86	+	4.66	9.29E-18	1.89E-15
RNA 3'-end processing (GO:0031123)	142	8	1.72	+	4.64	4.65E-04	2.01E-02
nucleocytoplasmic transport (GO:0006913)	268	15	3.25	+	4.61	1.81E-06	1.26E-04
cellular macromolecule catabolic process (GO:0044265)	922	51	11.19	+	4.56	2.84E-19	6.19E-17
regulation of chromosome organization (GO:0033044)	367	20	4.45	+	4.49	5.05E-08	4.32E-06
positive regulation of DNA metabolic process (GO:0051054)	203	11	2.46	+	4.47	5.80E-05	3.12E-03
intracellular transport (GO:0046907)	1529	82	18.55	+	4.42	8.51E-31	6.76E-28
regulation of response to DNA damage stimulus (GO:2001020)	228	12	2.77	+	4.34	3.51E-05	2.04E-03
positive regulation of chromosome organization (GO:2001252)	192	10	2.33	+	4.29	1.71E-04	8.43E-03
regulation of chromatin organization (GO:1902275)	213	11	2.58	+	4.26	8.73E-05	4.53E-03
cellular protein localization (GO:0034613)	1647	85	19.98	+	4.25	6.79E-31	5.68E-28
cellular macromolecule localization (GO:0070727)	1656	85	20.09	+	4.23	9.87E-31	6.82E-28
positive regulation of binding (GO:0051099)	177	9	2.15	+	4.19	4.25E-04	1.87E-02
antigen processing and presentation (GO:0019882)	223	11	2.71	+	4.07	1.29E-04	6.55E-03
macromolecule catabolic process (GO:0009057)	1057	52	12.83	+	4.05	1.43E-17	2.88E-15
protein transport (GO:0015031)	1510	74	18.32	+	4.04	3.16E-25	1.17E-22
chromosome organization (GO:0051276)	1065	52	12.92	+	4.02	1.94E-17	3.85E-15
response to unfolded protein (GO:0006986)	166	8	2.01	+	3.97	1.23E-03	4.70E-02
peptide transport (GO:0015833)	1542	74	18.71	+	3.96	1.08E-24	3.80E-22
RNA metabolic process (GO:0016070)	1628	78	19.75	+	3.95	4.23E-26	1.82E-23
establishment of protein localization (GO:0045184)	1595	76	19.35	+	3.93	3.13E-25	1.19E-22
negative regulation of gene expression (GO:0010629)	2043	97	24.79	+	3.91	5.06E-33	5.36E-30
cellular protein-containing complex assembly (GO:0034622)	827	39	10.03	+	3.89	9.70E-13	1.30E-10
rhythmic process (GO:0048511)	277	13	3.36	+	3.87	5.16E-05	2.82E-03
amide transport (GO:0042886)	1577	74	19.13	+	3.87	3.97E-24	1.24E-21
negative regulation of cellular catabolic process (GO:0031330)	261	12	3.17	+	3.79	1.21E-04	6.18E-03
chromatin organization (GO:0006325)	706	32	8.57	+	3.74	3.38E-10	3.54E-08
interspecies interaction between organisms (GO:0044419)	2100	95	25.48	+	3.73	1.21E-30	8.00E-28
DNA recombination (GO:0006310)	223	10	2.71	+	3.70	5.32E-04	2.29E-02
nucleic acid metabolic process (GO:0090304)	2240	98	27.18	+	3.61	1.23E-30	7.84E-28
protein folding (GO:0006457)	229	10	2.78	+	3.60	6.48E-04	2.72E-02
nitrogen compound transport (GO:0071705)	1858	81	22.54	+	3.59	1.35E-24	4.66E-22
cellular nitrogen compound biosynthetic process (GO:0044271)	1577	66	19.13	+	3.45	7.40E-19	1.59E-16
establishment of localization in cell (GO:0051649)	2386	99	28.95	+	3.42	3.31E-29	1.88E-26
gene expression (GO:0010467)	2112	86	25.63	+	3.36	2.56E-24	8.29E-22
protein localization (GO:0008104)	2199	88	26.68	+	3.30	1.90E-24	6.29E-22
response to virus (GO:0009615)	301	12	3.65	+	3.29	4.22E-04	1.86E-02
negative regulation of organelle organization (GO:0010639)	402	16	4.88	+	3.28	4.87E-05	2.72E-03
positive regulation of response to biotic stimulus (GO:0002833)	252	10	3.06	+	3.27	1.30E-03	4.97E-02
anatomical structure homeostasis (GO:0060249)	378	15	4.59	+	3.27	8.65E-05	4.51E-03
organonitrogen compound biosynthetic process (GO:1901566)	1405	55	17.05	+	3.23	1.79E-14	2.88E-12
regulation of apoptotic signaling pathway (GO:2001233)	409	16	4.96	+	3.22	5.93E-05	3.17E-03
cellular macromolecule biosynthetic process (GO:0034645)	1647	64	19.98	+	3.20	9.93E-17	1.90E-14
negative regulation of RNA metabolic process (GO:0051253)	1442	56	17.50	+	3.20	1.35E-14	2.20E-12
nucleobase-containing compound metabolic process (GO:0006139)	2740	106	33.25	+	3.19	3.79E-29	2.08E-26
negative regulation of macromolecule metabolic process (GO:0010605)	2928	112	35.53	+	3.15	9.74E-31	7.04E-28
organelle assembly (GO:0070925)	765	29	9.28	+	3.12	1.04E-07	8.40E-06
macromolecule biosynthetic process (GO:0009059)	1699	64	20.62	+	3.10	4.24E-16	7.75E-14
negative regulation of catabolic process (GO:0009895)	320	12	3.88	+	3.09	7.10E-04	2.91E-02
neutrophil degranulation (GO:0043312)	482	18	5.85	+	3.08	3.68E-05	2.13E-03
negative regulation of nucleobase-containing compound metabolic process (GO:0045934)	1559	58	18.92	+	3.07	2.46E-14	3.86E-12
neutrophil activation involved in immune response (GO:0002283)	486	18	5.90	+	3.05	4.08E-05	2.32E-03
cellular aromatic compound metabolic process (GO:0006725)	2984	110	36.21	+	3.04	1.06E-28	5.43E-26
neutrophil mediated immunity (GO:0002446)	493	18	5.98	+	3.01	4.87E-05	2.71E-03
organic substance transport (GO:0071702)	2219	81	26.92	+	3.01	7.09E-20	1.63E-17
cellular localization (GO:0051641)	3014	110	36.57	+	3.01	2.46E-28	1.22E-25
heterocycle metabolic process (GO:0046483)	2936	107	35.62	+	3.00	2.40E-27	1.12E-24
neutrophil activation (GO:0042119)	495	18	6.01	+	3.00	5.13E-05	2.81E-03
negative regulation of metabolic process (GO:0009892)	3178	115	38.56	+	2.98	1.31E-29	8.03E-27
granulocyte activation (GO:0036230)	500	18	6.07	+	2.97	5.80E-05	3.12E-03
protein-containing complex assembly (GO:0065003)	1306	47	15.85	+	2.97	3.45E-11	4.03E-09
leukocyte degranulation (GO:0043299)	504	18	6.12	+	2.94	6.40E-05	3.40E-03
negative regulation of cellular macromolecule biosynthetic process (GO:2000113)	1495	53	18.14	+	2.92	2.54E-12	3.28E-10
negative regulation of macromolecule biosynthetic process (GO:0010558)	1558	55	18.90	+	2.91	1.04E-12	1.38E-10
macromolecule localization (GO:0033036)	2550	90	30.94	+	2.91	2.17E-21	5.55E-19
histone modification (GO:0016570)	371	13	4.50	+	2.89	7.90E-04	3.19E-02
myeloid leukocyte mediated immunity (GO:0002444)	514	18	6.24	+	2.89	8.15E-05	4.27E-03
mitochondrion organization (GO:0007005)	460	16	5.58	+	2.87	2.18E-04	1.04E-02
covalent chromatin modification (GO:0016569)	375	13	4.55	+	2.86	8.68E-04	3.44E-02
myeloid cell activation involved in immune response (GO:0002275)	520	18	6.31	+	2.85	9.38E-05	4.83E-03
organic cyclic compound metabolic process (GO:1901360)	3216	110	39.02	+	2.82	5.51E-26	2.31E-23
regulation of response to biotic stimulus (GO:0002831)	411	14	4.99	+	2.81	6.54E-04	2.74E-02
negative regulation of biosynthetic process (GO:0009890)	1646	56	19.97	+	2.80	2.60E-12	3.34E-10
negative regulation of cellular biosynthetic process (GO:0031327)	1617	55	19.62	+	2.80	4.33E-12	5.46E-10
cellular component biogenesis (GO:0044085)	2654	89	32.20	+	2.76	1.11E-19	2.51E-17
cellular catabolic process (GO:0044248)	1823	61	22.12	+	2.76	4.19E-13	5.74E-11
regulation of cellular response to stress (GO:0080135)	752	25	9.12	+	2.74	7.85E-06	5.03E-04
cellular nitrogen compound metabolic process (GO:0034641)	3400	113	41.25	+	2.74	8.30E-26	3.30E-23
DNA repair (GO:0006281)	515	17	6.25	+	2.72	2.52E-04	1.18E-02
DNA metabolic process (GO:0006259)	760	25	9.22	+	2.71	9.35E-06	5.90E-04
negative regulation of transcription by RNA polymerase II (GO:0000122)	944	31	11.45	+	2.71	7.60E-07	5.49E-05
myeloid leukocyte activation (GO:0002274)	584	19	7.09	+	2.68	1.31E-04	6.66E-03
protein-containing complex subunit organization (GO:0043933)	1551	50	18.82	+	2.66	3.12E-10	3.30E-08
regulation of cellular catabolic process (GO:0031329)	879	28	10.67	+	2.63	4.75E-06	3.17E-04
cellular response to cytokine stimulus (GO:0071345)	1038	33	12.59	+	2.62	6.51E-07	4.73E-05
negative regulation of transcription, DNA-templated (GO:0045892)	1297	41	15.74	+	2.61	2.75E-08	2.45E-06
negative regulation of nucleic acid-templated transcription (GO:1903507)	1340	42	16.26	+	2.58	2.29E-08	2.07E-06
negative regulation of RNA biosynthetic process (GO:1902679)	1342	42	16.28	+	2.58	2.39E-08	2.14E-06
organic substance catabolic process (GO:1901575)	1782	55	21.62	+	2.54	2.45E-10	2.65E-08
negative regulation of nitrogen compound metabolic process (GO:0051172)	2486	76	30.16	+	2.52	2.53E-14	3.94E-12
organelle organization (GO:0006996)	3568	109	43.29	+	2.52	9.03E-22	2.39E-19
catabolic process (GO:0009056)	2099	64	25.47	+	2.51	6.37E-12	7.98E-10
leukocyte activation involved in immune response (GO:0002366)	624	19	7.57	+	2.51	2.96E-04	1.36E-02
cell activation involved in immune response (GO:0002263)	628	19	7.62	+	2.49	3.19E-04	1.45E-02
response to cytokine (GO:0034097)	1126	34	13.66	+	2.49	1.90E-06	1.31E-04
negative regulation of cellular metabolic process (GO:0031324)	2685	79	32.58	+	2.42	5.01E-14	7.65E-12
cellular biosynthetic process (GO:0044249)	2701	78	32.77	+	2.38	1.66E-13	2.43E-11
leukocyte mediated immunity (GO:0002443)	762	22	9.25	+	2.38	2.70E-04	1.26E-02
regulation of catabolic process (GO:0009894)	1043	30	12.66	+	2.37	1.65E-05	1.03E-03
regulation of gene expression (GO:0010468)	4907	139	59.54	+	2.33	1.76E-26	7.78E-24
positive regulation of macromolecule biosynthetic process (GO:0010557)	1882	53	22.84	+	2.32	9.05E-09	8.46E-07
organic substance biosynthetic process (GO:1901576)	2807	78	34.06	+	2.29	1.77E-12	2.31E-10
positive regulation of gene expression (GO:0010628)	2305	64	27.97	+	2.29	2.93E-10	3.13E-08
exocytosis (GO:0006887)	793	22	9.62	+	2.29	3.94E-04	1.74E-02
cellular component assembly (GO:0022607)	2393	66	29.04	+	2.27	1.72E-10	1.90E-08
negative regulation of cellular protein metabolic process (GO:0032269)	1060	29	12.86	+	2.25	7.08E-05	3.74E-03
regulated exocytosis (GO:0045055)	696	19	8.45	+	2.25	1.22E-03	4.68E-02
biosynthetic process (GO:0009058)	2863	78	34.74	+	2.25	3.32E-12	4.23E-10
positive regulation of cellular biosynthetic process (GO:0031328)	1981	53	24.04	+	2.20	6.82E-08	5.68E-06
positive regulation of nucleobase-containing compound metabolic process (GO:0045935)	1886	50	22.88	+	2.18	2.29E-07	1.77E-05
positive regulation of biosynthetic process (GO:0009891)	2014	53	24.44	+	2.17	9.18E-08	7.44E-06
positive regulation of RNA metabolic process (GO:0051254)	1715	45	20.81	+	2.16	1.53E-06	1.07E-04
innate immune response (GO:0045087)	840	22	10.19	+	2.16	1.03E-03	4.05E-02
regulation of RNA metabolic process (GO:0051252)	3821	99	46.36	+	2.14	2.27E-14	3.61E-12
negative regulation of biological process (GO:0048519)	5618	145	68.17	+	2.13	7.64E-24	2.29E-21
leukocyte activation (GO:0045321)	932	24	11.31	+	2.12	6.36E-04	2.67E-02
negative regulation of protein metabolic process (GO:0051248)	1129	29	13.70	+	2.12	2.18E-04	1.04E-02
immune effector process (GO:0002252)	1097	28	13.31	+	2.10	3.16E-04	1.44E-02
regulation of nucleobase-containing compound metabolic process (GO:0019219)	4090	104	49.63	+	2.10	8.44E-15	1.43E-12
positive regulation of transcription, DNA-templated (GO:0045893)	1536	39	18.64	+	2.09	1.66E-05	1.03E-03
cellular response to stress (GO:0033554)	1749	44	21.22	+	2.07	6.21E-06	4.03E-04
transport (GO:0006810)	4562	114	55.35	+	2.06	5.99E-16	1.08E-13
regulation of organelle organization (GO:0033043)	1335	33	16.20	+	2.04	1.43E-04	7.17E-03
establishment of localization (GO:0051234)	4694	116	56.96	+	2.04	6.47E-16	1.15E-13
cellular component organization or biogenesis (GO:0071840)	5915	146	71.77	+	2.03	4.87E-22	1.31E-19
defense response to other organism (GO:0098542)	1031	25	12.51	+	2.00	1.18E-03	4.56E-02
cell activation (GO:0001775)	1080	26	13.10	+	1.98	9.65E-04	3.81E-02
positive regulation of nucleic acid-templated transcription (GO:1903508)	1623	39	19.69	+	1.98	5.01E-05	2.76E-03
cellular protein metabolic process (GO:0044267)	3829	92	46.46	+	1.98	1.80E-11	2.19E-09
response to biotic stimulus (GO:0009607)	1457	35	17.68	+	1.98	1.63E-04	8.06E-03
positive regulation of RNA biosynthetic process (GO:1902680)	1624	39	19.71	+	1.98	5.05E-05	2.78E-03
response to other organism (GO:0051707)	1423	34	17.27	+	1.97	2.30E-04	1.09E-02
response to external biotic stimulus (GO:0043207)	1425	34	17.29	+	1.97	2.32E-04	1.09E-02
regulation of macromolecule metabolic process (GO:0060255)	6508	155	78.97	+	1.96	2.05E-22	5.62E-20
macromolecule metabolic process (GO:0043170)	6340	150	76.93	+	1.95	4.64E-21	1.15E-18
regulation of cellular macromolecule biosynthetic process (GO:2000112)	3939	92	47.79	+	1.92	9.17E-11	1.03E-08
cellular macromolecule metabolic process (GO:0044260)	5152	120	62.51	+	1.92	1.16E-14	1.93E-12
regulation of response to stress (GO:0080134)	1636	38	19.85	+	1.91	1.42E-04	7.13E-03
regulation of macromolecule biosynthetic process (GO:0010556)	4064	94	49.31	+	1.91	8.82E-11	9.94E-09
positive regulation of transcription by RNA polymerase II (GO:0045944)	1212	28	14.71	+	1.90	1.14E-03	4.44E-02
cytoskeleton organization (GO:0007010)	1213	28	14.72	+	1.90	1.15E-03	4.47E-02
cellular response to organic substance (GO:0071310)	2358	54	28.61	+	1.89	5.55E-06	3.65E-04
regulation of protein metabolic process (GO:0051246)	2842	65	34.48	+	1.88	4.69E-07	3.42E-05
regulation of transcription by RNA polymerase II (GO:0006357)	2593	59	31.46	+	1.88	2.07E-06	1.41E-04
positive regulation of nitrogen compound metabolic process (GO:0051173)	3209	73	38.94	+	1.87	6.50E-08	5.46E-06
regulation of programmed cell death (GO:0043067)	1583	36	19.21	+	1.87	3.07E-04	1.40E-02
regulation of cellular protein metabolic process (GO:0032268)	2685	61	32.58	+	1.87	1.21E-06	8.54E-05
response to organic substance (GO:0010033)	3025	68	36.70	+	1.85	3.72E-07	2.78E-05
positive regulation of macromolecule metabolic process (GO:0010604)	3560	80	43.20	+	1.85	1.96E-08	1.78E-06
cell cycle (GO:0007049)	1380	31	16.74	+	1.85	1.31E-03	4.99E-02
regulation of intracellular signal transduction (GO:1902531)	1827	41	22.17	+	1.85	1.34E-04	6.79E-03
regulation of apoptotic process (GO:0042981)	1561	35	18.94	+	1.85	4.65E-04	2.00E-02
regulation of metabolic process (GO:0019222)	7059	158	85.65	+	1.84	3.50E-20	8.31E-18
regulation of biosynthetic process (GO:0009889)	4297	96	52.14	+	1.84	3.69E-10	3.84E-08
regulation of cellular biosynthetic process (GO:0031326)	4216	94	51.16	+	1.84	7.72E-10	7.86E-08
nitrogen compound metabolic process (GO:0006807)	7092	157	86.05	+	1.82	2.53E-19	5.59E-17
positive regulation of cellular metabolic process (GO:0031325)	3392	75	41.16	+	1.82	1.30E-07	1.03E-05
positive regulation of protein metabolic process (GO:0051247)	1722	38	20.89	+	1.82	3.50E-04	1.57E-02
localization (GO:0051179)	5850	129	70.98	+	1.82	2.75E-14	4.24E-12
protein metabolic process (GO:0019538)	4416	97	53.58	+	1.81	6.21E-10	6.41E-08
negative regulation of cellular process (GO:0048523)	4955	108	60.12	+	1.80	5.32E-11	6.12E-09
cellular component organization (GO:0016043)	5695	124	69.10	+	1.79	4.96E-13	6.74E-11
regulation of cell death (GO:0010941)	1714	37	20.80	+	1.78	7.63E-04	3.11E-02
cellular metabolic process (GO:0044237)	7790	166	94.52	+	1.76	2.31E-19	5.18E-17
positive regulation of metabolic process (GO:0009893)	3863	82	46.87	+	1.75	1.47E-07	1.15E-05
regulation of nitrogen compound metabolic process (GO:0051171)	5937	126	72.04	+	1.75	1.73E-12	2.27E-10
cellular response to chemical stimulus (GO:0070887)	2927	62	35.52	+	1.75	1.07E-05	6.72E-04
regulation of nucleic acid-templated transcription (GO:1903506)	3549	74	43.06	+	1.72	1.99E-06	1.37E-04
regulation of RNA biosynthetic process (GO:2001141)	3554	74	43.12	+	1.72	2.02E-06	1.39E-04
regulation of biological quality (GO:0065008)	4103	85	49.78	+	1.71	2.74E-07	2.07E-05
regulation of transcription, DNA-templated (GO:0006355)	3478	72	42.20	+	1.71	3.84E-06	2.59E-04
regulation of primary metabolic process (GO:0080090)	6135	127	74.44	+	1.71	8.13E-12	1.01E-09
primary metabolic process (GO:0044238)	7575	156	91.91	+	1.70	7.68E-16	1.36E-13
regulation of cellular metabolic process (GO:0031323)	6347	129	77.01	+	1.68	1.42E-11	1.74E-09
response to stress (GO:0006950)	3644	74	44.22	+	1.67	5.84E-06	3.82E-04
organic substance metabolic process (GO:0071704)	8009	162	97.18	+	1.67	3.30E-16	6.09E-14
organonitrogen compound metabolic process (GO:1901564)	5446	110	66.08	+	1.66	3.68E-09	3.61E-07
metabolic process (GO:0008152)	8590	171	104.23	+	1.64	4.49E-17	8.70E-15
immune system process (GO:0002376)	2851	56	34.59	+	1.62	3.06E-04	1.40E-02
positive regulation of cellular process (GO:0048522)	5680	109	68.92	+	1.58	7.86E-08	6.47E-06
positive regulation of biological process (GO:0048518)	6272	113	76.10	+	1.48	1.21E-06	8.54E-05
response to chemical (GO:0042221)	4414	79	53.56	+	1.48	1.95E-04	9.54E-03
regulation of biological process (GO:0050789)	11953	197	145.03	+	1.36	1.42E-11	1.74E-09
biological regulation (GO:0065007)	12625	201	153.19	+	1.31	2.03E-10	2.21E-08
cellular process (GO:0009987)	15625	231	189.59	+	1.22	5.67E-11	6.48E-09
regulation of cellular process (GO:0050794)	11396	167	138.28	+	1.21	2.83E-04	1.32E-02
biological_process (GO:0008150)	17984	243	218.21	+	1.11	4.30E-07	3.16E-05
Unclassified (UNCLASSIFIED)	2867	10	34.79	-	.29	4.30E-07	3.15E-05
nervous system process (GO:0050877)	1411	4	17.12	-	.23	2.09E-04	1.01E-02
sensory perception (GO:0007600)	984	2	11.94	-	.17	8.27E-04	3.32E-02
G protein-coupled receptor signaling pathway (GO:0007186)	1324	2	16.07	-	.12	2.04E-05	1.24E-03
GO-biological processes analysis on TRPS1-binding proteins was carried out using web-based server(http://geneontology.org/) (Mi, H. et al., 2019).

## Sheet: KEGG pathways of TBPs
Category	Term	Count	%	PValue	Genes	List Total	Pop Hits	Pop Total	Fold Enrichment	Bonferroni	Benjamini	FDR
KEGG_PATHWAY	hsa03010:Ribosome	36	13.6364	2.35628e-28	RPL4, RPL30, RPL3, RPL31, RPL34, RPL12, RPLP0, RPL11, RPL10A, RPL8, RPL6, RPL7, RPS4X, RPS14, RPL7A, RPS15A, RPS18, RPL35, RPL13, RPL38, RPS2, RPL15, RPS11, RPL18, RPL17, RPS13, RPL19, RPS9, RPS7, RPL22, RPL35A, RPL23A, RPS3A, RPS26, RPL27, RPL29	156	136	6879	11.6725	3.22811e-26	3.22811e-26	3.15742e-26
KEGG_PATHWAY	hsa03040:Spliceosome	14	5.30303	8.08069e-06	DDX5, HNRNPA3, SRSF1, HNRNPU, HNRNPM, HNRNPK, SRSF2, SRSF3, SRSF4, HNRNPC, SRSF5, SRSF6, SRSF7, SRSF8	156	133	6879	4.6417	0.00110645	0.000553527	0.000541406
KEGG_PATHWAY	hsa05016:Huntington's disease	14	5.30303	0.000367538	DNAH12, HDAC2, DNAH7, HDAC1, ATP5A1, CLTC, ATP5C1, AP2B1, ATP5B, TFAM, SLC25A31, SLC25A5, SLC25A4, SLC25A6	156	192	6879	3.21534	0.0491148	0.0167842	0.0164167
KEGG_PATHWAY	hsa05202:Transcriptional misregulation in cancer	11	4.16667	0.00432007	DDX5, HDAC2, HIST1H3A, BCL6, H3F3B, EWSR1, HDAC1, HIST3H3, H3F3A, UTY, HIST2H3C	156	167	6879	2.90454	0.447406	0.147963	0.144722
KEGG_PATHWAY	hsa05168:Herpes simplex infection	11	4.16667	0.0081412	HNRNPK, C1QBP, SRSF1, SRSF2, SRSF3, SRSF4, SRSF5, SRSF6, SRSF7, SRSF8, HMGN1	156	183	6879	2.65059	0.67369	0.223069	0.218184
KEGG_PATHWAY	hsa03430:Mismatch repair	4	1.51515	0.0142759	RFC1, RPA1, RPA2, SSBP1	156	23	6879	7.6689	0.860529	0.325967	0.318829
KEGG_PATHWAY	hsa04330:Notch signaling pathway	5	1.89394	0.0223847	HDAC2, CTBP2, DTX3L, HDAC1, CTBP1	156	48	6879	4.59335	0.955021	0.438101	0.428507
KEGG_PATHWAY	hsa05322:Systemic lupus erythematosus	8	3.0303	0.0313022	HIST1H3A, H3F3B, H2AFZ, HIST3H3, H3F3A, H2AFV, HIST2H3C, TRIM21	156	134	6879	2.63261	0.987183	0.508974	0.497828
KEGG_PATHWAY	hsa03450:Non-homologous end-joining	3	1.13636	0.0334362	XRCC6, XRCC5, PRKDC	156	13	6879	10.176	0.990525	0.508974	0.497828
KEGG_PATHWAY	hsa03013:RNA transport	9	3.40909	0.0400712	FXR1, RANBP2, UPF1, SEC13, FXR2, PABPC4, FMR1, PABPC1, RAN	156	172	6879	2.30736	0.996312	0.531963	0.520314
KEGG_PATHWAY	hsa05034:Alcoholism	9	3.40909	0.0461504	HDAC2, HIST1H3A, H3F3B, H2AFZ, HDAC1, HIST3H3, H3F3A, H2AFV, HIST2H3C	156	177	6879	2.24218	0.998456	0.531963	0.520314
KEGG_PATHWAY	hsa03030:DNA replication	4	1.51515	0.0465953	RFC1, RPA1, RPA2, SSBP1	156	36	6879	4.89957	0.998551	0.531963	0.520314
KEGG_PATHWAY	hsa00010:Glycolysis / Gluconeogenesis	5	1.89394	0.0637772	LDHA, PKM, TPI1, ENO1, ALDOA	156	67	6879	3.29076	0.99988	0.672113	0.657395
KEGG_PATHWAY	hsa04141:Protein processing in endoplasmic reticulum	8	3.0303	0.0867187	SEC13, HSPA5, HSPA4L, HYOU1, P4HB, CALR, CKAP4, HSP90B1	156	169	6879	2.08739	0.999996	0.848605	0.830022
KEGG_PATHWAY	hsa03018:RNA degradation	5	1.89394	0.0951569	HSPA9, PABPC4, ENO1, PABPC1, HSPD1	156	77	6879	2.86339	0.999999	0.86186	0.842987
KEGG PATHWAY enrichment analysis on TRPS1-binding proteins was carried out using KEGG r packadge (DOI: 10.18129/B9.bioc.KEGG.db).
